# Supplementary material for: Proteome Dynamics during Antibiotic Persistence and Resuscitation
Source: mSystems. 2021 Aug 24;6(4):e00549-21. doi: 10.1128/mSystems.00549-21 (PMC8407246; doi:10.1128/mSystems.00549-21)
Supplement: DATA SET S1 [file msystems.00549-21-sd001.xlsx]

## Sheet: Content
Sheet	Description
Sheet 0	Column descriptions for Sheet 1-Sheet 5
Sheet 1	HipA-induced persistence: Half lives
Sheet 2	HipA-induced persistence: Protein groups
Sheet 3	HipA-induced persistence: GO terms enrichment
Sheet 4	HipA-induced persistence: Protein groups (Union of replicates)
Sheet 5	HipA-induced persistence Ribosomal proteins
Sheet 6	HipB-induced resuscitation: Protein groups
Sheet 7	HipB-induced resuscitation: Protein groups (Union of replicates)
Sheet 8	HipB-induced resuscitation: GO terms enrichment
Sheet 9	HipB-induced resuscitation: Cluster overrepresentation
Sheet 10	HipB-induced resuscitation: Ribosomal proteins
General Remarks:
1) to browse the data you can use https://pctsee.pct.uni-tuebingen.de
2) to check whether a certain protein is expressed, also use Intensity.L and Intensity.H columns (SILAC ratio can be missing for technical reasons)

## Sheet: Sheet 0
Time points
HipA - persistence	HipB - resuscitation
T0	T0
T01_5min	T01_5min
T02_10min	T02_10min
T03_15min	T03_15min
T04_30min	T04_30min
T05_45min	T05_45min
T06_1h	T06_1h
T07_1_5h	T07_1_5h
T08_2h	T08_2h
T09_2_5h	T09_2_5h
T10_3h	T10_3h
T11_4h	T11_4h
T12_5h	T12_5h
T13_6h	T13_6h
T14_8h	T14_8h
T15_10h	T15_10h
T16_12h	T16_12h
T17_22h	T17_14h
	T18_16h
	T19_20h
	T21_30h
	Half lives - HipA-induced persistence (Sheet 1)
Column	Description
id	Unique identifier for protein
Protein.IDs	Identifiers of proteins contained in the protein group sorted by the number of identified peptides
Gene.names	Names of the genes associated to the protein contained within the group
Protein.names	Names of proteins contained within the group
k/h-1	Turnover rate (k) calculated by linear regression of natural logarithm of protein SILAC H/L ratio mean over time using equation independent of the growth rate (see Materials and Methods)
T1/2 (h)	Half-life (T1/2) calculated as ln2/k
R2	Coefficient of determination (R2) of linear regression
Ratio Count (10min-24h)	Number of time points with calculated protein SILAC ratio (value from 5 to 16)
TX_mean	Mean of protein SILAC ratios in three replicates calculated for each time point
	Protein groups tables (Sheet 2 and Sheet 6)
Column	Description
id	Unique identifier for protein
Protein.IDs	Identifiers of proteins contained in the protein group sorted by the number of identified peptides
Gene.names	Names of the genes associated to the protein contained within the group
Protein.names	Names of proteins contained within the group
Fasta.headers	Description of proteins contained within the group
Mol..weight..kDa	Molecular weight of the leading protein sequence contained in the protein group
Sequence.lengths	The length of all sequences of the proteins contained in the group
Q.value	The ratio of reverse to forward protein groups
Score	Protein score derived from peptide posterior error probabilites
Peptide.counts..all	Number of peptides associated with each protein in protein group, for all the proteins in the group
Peptide.counts..razor.unique	Number of razor + unique peptides associated with each protein in protein group. These peptides are shared with another group
Peptide.counts..unique	Number of unique peptides associated with each protein in protein group. These peptides are not shared with another group
Number.of.proteins	Number of proteins contained in the protein group
Sequence.coverage....	Percentage of the sequence that is covered by the identified peptides of the longest protein sequence contained within the group
Peptides.	Number of peptides detected in each time point
Razor...unique.peptides.	Number of razor + unique peptides detected in each time point. These peptides are shared with another group
Unique.peptides.	Number of unique peptides detected in each time point. These peptides are not shared with anouther group
Ratio.H.L	Protein SILAC ratio between heavy (H) and light (L) labeled partners for each time point
Ratio.H.L.count	Number of redundant peptides (MS1 features) used for quantiation (for calculating protein SILAC ratio) for each time point
Ratio.H.L.variability.....	Coefficient of variability over all redundant quantifiable peptides for each time point. It is calculated as the standard deviation of the naturally logarithmized ratios times 100.
Intensity	Total Intensity of a protein for each time point
Intensity.L	Intensity of light (L) labeled protein for each time point
Intensity.H	Intensity of heavy (H) labeled protein for each time point
	Protein groups - Union of replicates tables - HipA (Sheet 4)
Column	Description
id	Unique identifier for protein
Protein.IDs	Identifiers of proteins contained in the protein group sorted by the number of identified peptides
Gene.names	Names of the genes associated to the protein contained within the group
Protein.names	Names of proteins contained within the group
Fasta.headers	Description of proteins contained within the group
Peptide.counts..all	Number of peptides associated with each protein in protein group, for all the proteins in the group
Peptide.counts..razor.unique	Number of razor + unique peptides associated with each protein in protein group. These peptides are shared with another group
Peptide.counts..unique	Number of unique peptides associated with each protein in protein group. These peptides are not shared with another group
Bin1 (10-30min) %inc	Percentage of Lys8 incorporation into proteins calculated from ratios of time bin 1 (time points 10-30min)
Bin2 (45min-1.5h) %inc	Percentage of Lys8 incorporation into proteins calculated from ratios of time bin 2 (time points 45min-1.5h)
Bin3 (2-3h) %inc	Percentage of Lys8 incorporation into proteins calculated from ratios of time bin 3 (time points 2-3h)
Bin4 (4-6h) %inc	Percentage of Lys8 incorporation into proteins calculated from ratios of time bin 4 (time points 4-6h)
Bin5 (8-12h) %inc	Percentage of Lys8 incorporation into proteins calculated from ratios of time bin 5 (time points 8-12h)
Bin6 (22h) %inc	Percentage of Lys8 incorporation into proteins calculated from the ratio of time bin 6 (time point 22h)
Max Bin %inc	Maximal percentage of Lys8 incorporation into proteins in all 6 time bins
Bin1 (10-30min) Ratio	Protein SILAC ratio between heavy (H) and light (L) labeled partners for time bin 1 calculated as a median of ratio means from time points 10-30min
Bin2 (45min-1.5h) Ratio	Protein SILAC ratio between heavy (H) and light (L) labeled partners for time bin 2 calculated as a median of ratio means from time points 45min-1.5h
Bin3 (2-3h) Ratio	Protein SILAC ratio between heavy (H) and light (L) labeled partners for time bin 3 calculated as a median of ratio means from time points 2-3h
Bin4 (4-6h) Ratio	Protein SILAC ratio between heavy (H) and light (L) labeled partners for time bin 4 calculated as a median of ratio means from time points 4-6h
Bin5 (8-12h) Ratio	Protein SILAC ratio between heavy (H) and light (L) labeled partners for time bin 5 calculated as a median of ratio means from time points 8-12h
Bin6 (22h) Ratio	Protein SILAC ratio between heavy (H) and light (L) labeled partners for time bin 6 in time point 22h
Count bins	Number of bins with calculated protein SILAC ratio (value from 1 to 6)
TX_Ratio rep mean	Mean of protein SILAC ratios in three replicates calculated for each time point
TX_rep count	Count of protein SILAC ratios measured across three replicates in each time point (value from 1 to 3; 1 if ratio was measured in 1/3 replicates in particular time point)
Sum of rep count	Sum of protein SILAC ratio replicate counts across all time points (value from 1 to 48)
TX_stdev	Standard deviation of protein SILAC ratios in three replicates calculated for each time point
	iBAQ of ribosomal and ribosome associated proteins tables (Sheet 5 - Sheet 10)
column	Description
Protein.IDs	Identifiers of proteins contained in the protein group sorted by the number of identified peptides
Peptide.counts..all	Number of peptides associated with each protein in protein group, for all the proteins in the group
Peptide.counts..razor.unique	Number of razor + unique peptides associated with each protein in protein group. These peptides are shared with another group
Peptide.counts..unique	Number of unique peptides associated with each protein in protein group. These peptides are not shared with another group
Gene.names	Names of the genes associated to the protein contained within the group
Protein.names	Names of proteins contained within the group
iBAQ H
	Protein groups - Union of replicates tables - HipB (Sheet 7)
Column	Description
id	Unique identifier for protein
Protein.IDs	Identifiers of proteins contained in the protein group sorted by the number of identified peptides
Gene.names	Names of the genes associated to the protein contained within the group
Protein.names	Names of proteins contained within the group
Fasta.headers	Description of proteins contained within the group
Peptide.counts..all	Number of peptides associated with each protein in protein group, for all the proteins in the group
Peptide.counts..razor.unique	Number of razor + unique peptides associated with each protein in protein group. These peptides are shared with another group
Peptide.counts..unique	Number of unique peptides associated with each protein in protein group. These peptides are not shared with another group
Bin1 (10-30min) %inc	Percentage of Lys8 incorporation into proteins calculated from ratios of time bin 1 (time points 10-30min)
Bin2 (45min-1.5h) %inc	Percentage of Lys8 incorporation into proteins calculated from ratios of time bin 2 (time points 45min-1.5h)
Bin3 (2-3h) %inc	Percentage of Lys8 incorporation into proteins calculated from ratios of time bin 3 (time points 2-3h)
Bin4 (4-5h) %inc	Percentage of Lys8 incorporation into proteins calculated from ratios of time bin 4 (time points 4-5h)
Bin5 (6-8h) %inc	Percentage of Lys8 incorporation into proteins calculated from ratios of time bin 5 (time points 6-8h)
Max Bin %inc	Maximal percentage of Lys8 incorporation into proteins in all 5 time bins
Bin1 (10-30min) Ratio	Protein SILAC ratio between heavy (H) and light (L) labeled partners for time bin 1 calculated as a median of ratio means from time points 10-30min
Bin2 (45min-1.5h) Ratio	Protein SILAC ratio between heavy (H) and light (L) labeled partners for time bin 2 calculated as a median of ratio means from time points 45min-1.5h
Bin3 (2-3h) Ratio	Protein SILAC ratio between heavy (H) and light (L) labeled partners for time bin 3 calculated as a median of ratio means from time points 2-3h
Bin4 (4-5h) Ratio	Protein SILAC ratio between heavy (H) and light (L) labeled partners for time bin 4 calculated as a median of ratio means from time points 4-5h
Bin5 (6-8h) Ratio	Protein SILAC ratio between heavy (H) and light (L) labeled partners for time bin 5 calculated as a median of ratio means from time points 6-8h
Count bins	Number of bins with calculated protein SILAC ratio (value from 1 to 5)
TX_Ratio rep mean	Mean of protein SILAC ratios in three replicates calculated for each time point
TX_rep count	Count of protein SILAC ratios measured across three replicates in each time point (value from 1 to 3; 1 if ratio was measured in 1/3 replicates in particular time point)
Sum of rep count	Sum of protein SILAC ratio replicate counts across all time points (value from 1 to 39)
TX_stdev	Standard deviation of protein SILAC ratios in three replicates calculated for each time point
Bin1_Class %	The incidence of the ratio measured in 3 time points in 3 replicates (value from 0 - 1 in percentage represent 0 to 9 incidence out of 9).
Bin2_Class %	The incidence of the ratio measured in 3 time points in 3 replicates (value from 0 - 1 in percentage represent 0 to 9 incidence out of 9).
Bin3_Class %	The incidence of the ratio measured in 3 time points in 3 replicates (value from 0 - 1 in percentage represent 0 to 9 incidence out of 9).
Bin4_Class %	The incidence of the ratio measured in 2 time points in 3 replicates (value from 0 - 1 in percentage represent 0 to 6 incidence out of 6).
Bin5_Class %	The incidence of the ratio measured in 2 time points in 3 replicates (value from 0 - 1 in percentage represent 0 to 6 incidence out of 6).

## Sheet: Sheet 1
Protein IDs	Protein names	Gene names	K	T1/2	R2	Ratio Count (10min-24h)
P0AF24	Ribonucleotide monophosphatase NagD	nagD	0.0878388	7.89112	0.480855
P33363	Periplasmic beta-glucosidase	bglX	0.0725976	9.5478	0.500155
P0C054	Small heat shock protein IbpA	ibpA	0.0435374	15.9207	0.989417
P15373	Antitoxin PrlF	prlF	0.0378055	18.3345	0.964211
P37194	Outer membrane protein slp	slp	0.0365877	18.9448	0.00397841
P0AGK8	HTH-type transcriptional regulator IscR	iscR	0.0329324	21.0476	0.978234
P0A9X9;P0A978	Cold shock protein CspA	cspA	0.0287119	24.1415	0.960602
P0AA57	Protein YobA	yobA	0.0264684	26.1877	0.989445
P0AFM6	Phage shock protein A	pspA	0.0262388	26.4169	0.999164
P64506	Uncharacterized protein YebY	yebY	0.0234718	29.531	0.862357
P0A7P5	50S ribosomal protein L34	rpmH	0.0230726	30.0421	0.98028
P68191	Stationary-phase-induced ribosome-associated protein	sra	0.0211913	32.709	0.774377
P08622	Chaperone protein DnaJ	dnaJ	0.0211485	32.7752	0.980176
P0A7N4	50S ribosomal protein L32	rpmF	0.0206813	33.5156	0.983802
P60340	tRNA pseudouridine synthase B	truB	0.0204757	33.8521	0.583586
P0A7M9	50S ribosomal protein L31	rpmE	0.0198454	34.9274	0.989895
P0ACD4	Iron-sulfur cluster assembly scaffold protein IscU	iscU	0.0188735	36.7259	0.796083
P68679	30S ribosomal protein S21	rpsU	0.0186421	37.1817	0.968233
P0A7N9	50S ribosomal protein L33	rpmG	0.0177489	39.0529	0.995667
P0A7U7	30S ribosomal protein S20	rpsT	0.0170476	40.6594	0.939911
P0A6F9	10 kDa chaperonin	groS	0.0154598	44.8355	0.979754
P0A9P6	ATP-dependent RNA helicase DeaD	deaD	0.0152863	45.3443	0.959997
P0A6Y8	Chaperone protein DnaK	dnaK	0.0152251	45.5266	0.972215
P0A6L9	Co-chaperone protein HscB	hscB	0.0145675	47.5817	0.993769
P0A7L8	50S ribosomal protein L27	rpmA	0.0140306	49.4025	0.992767
P0ABH9	ATP-dependent Clp protease ATP-binding subunit ClpA	clpA	0.0138869	49.9136	0.745121
P16095	L-serine dehydratase 1	sdaA	0.0135623	51.1085	0.350546
P0A7B8	ATP-dependent protease subunit HslV	hslV	0.0129838	53.3857	0.987521
P37147	UPF0716 protein FxsA	fxsA	0.0128273	54.0368	0.996542
P63284	Chaperone protein ClpB	clpB	0.0126818	54.6567	0.940052
P0A7X6	Ribosome maturation factor RimM	rimM	0.0125187	55.3689	0.975615
P0A7M2	50S ribosomal protein L28	rpmB	0.0123677	56.045	0.982838
P0AG59	30S ribosomal protein S14	rpsN	0.0122504	56.5816	0.986167
P0A6B7	Cysteine desulfurase IscS	iscS	0.0117779	58.8517	0.99411
P09372	Protein GrpE	grpE	0.0112285	61.7311	0.97775
P0A7S9	30S ribosomal protein S13	rpsM	0.0111518	62.1556	0.969909
P0AG78	Sulfate-binding protein	sbp	0.0111319	62.2669	0.981493
P60624	50S ribosomal protein L24	rplX	0.011063	62.6543	0.982765
P0A7T3	30S ribosomal protein S16	rpsP	0.0106916	64.8308	0.980397
P0A7J7	50S ribosomal protein L11	rplK	0.0101204	68.4899	0.928467
P0A7Q1	50S ribosomal protein L35	rpmI	0.0100618	68.8893	0.979531
P0C0R7	Ribosomal RNA large subunit methyltransferase E	rlmE	0.00986843	70.2389	0.996303
P63020	Fe/S biogenesis protein NfuA	nfuA	0.00980762	70.6744	0.972493
P0A7M6	50S ribosomal protein L29	rpmC	0.00977176	70.9337	0.988693
P0A725	UDP-3-O-[3-hydroxymyristoyl] N-acetylglucosamine deacetylase	lpxC	0.00970382	71.4303	0.958074
P0A6Z1	Chaperone protein HscA	hscA	0.00969002	71.5321	0.997216
P0A9E0	Arabinose operon regulatory protein	araC	0.00952711	72.7552	0.995607
P0A7G2	Ribosome-binding factor A	rbfA	0.00942312	73.5581	0.989808
P0A6Z3	Chaperone protein HtpG	htpG	0.00938186	73.8816	0.952381
P52644	Heat shock protein HslJ	hslJ	0.00931132	74.4413	0.992069
P0A6U3	tRNA uridine 5-carboxymethylaminomethyl modification enzyme MnmG	mnmG	0.00928201	74.6764	0.0501439
P0A7U3	30S ribosomal protein S19	rpsS	0.00907084	76.4149	0.811539
P0A7S3	30S ribosomal protein S12	rpsL	0.00906536	76.4611	0.718572
P0AG44	50S ribosomal protein L17	rplQ	0.00903178	76.7453	0.996777
P00579	RNA polymerase sigma factor RpoD	rpoD	0.00891918	77.7143	0.271744	5
P0A9K3	PhoH-like protein	ybeZ	0.00884063	78.4048	0.978586
P69222	Translation initiation factor IF-1	infA	0.00873078	79.3912	0.980967
P0AG51	50S ribosomal protein L30	rpmD	0.00869593	79.7094	0.991148
P0A9A9	Ferric uptake regulation protein	fur	0.0086633	80.0096	0.986824
P0AE78	Magnesium and cobalt efflux protein CorC	corC	0.00860792	80.5243	0.997265
P0A8A0	Probable transcriptional regulatory protein YebC	yebC	0.00829289	83.5833	0.992144
P45955	Uncharacterized protein YbgF	ybgF	0.00826871	83.8278	0.993863
P0AD49	Ribosome-associated inhibitor A	raiA	0.00826672	83.8479	0.763179
P0A6W5	Transcription elongation factor GreA	greA	0.00822926	84.2296	0.998869
P0A6D7	Shikimate kinase 1	aroK	0.00808655	85.7161	0.991399
P42641	GTPase ObgE/CgtA	obgE	0.00806529	85.942	0.93606
P0A7K6	50S ribosomal protein L19	rplS	0.00794262	87.2693	0.991934
P0AA89	Diguanylate cyclase DosC	dosC	0.00790204	87.7175	0.998262
P0A7J3	50S ribosomal protein L10	rplJ	0.00786514	88.129	0.986472
P0AB28	Uncharacterized protein YceD	yceD	0.00780418	88.8174	0.943136
P0ADZ4	30S ribosomal protein S15	rpsO	0.00780295	88.8315	0.982311
P0ADN2	UPF0438 protein YifE	yifE	0.00773745	89.5834	0.968986
P0A7T7	30S ribosomal protein S18	rpsR	0.00772646	89.7108	0.986609
P62399	50S ribosomal protein L5	rplE	0.00767327	90.3327	0.992044
P23894	Protease HtpX	htpX	0.00747943	92.6738	0.956687
P0AA39	Ribosomal large subunit pseudouridine synthase C	rluC	0.00747808	92.6905	0.971255
P0A6H1	ATP-dependent Clp protease ATP-binding subunit ClpX	clpX	0.00745858	92.9328	0.983429
P0A7R5	30S ribosomal protein S10	rpsJ	0.00735577	94.2317	0.986711
P36979	Dual-specificity RNA methyltransferase RlmN	rlmN	0.00735333	94.2631	0.9232
P0AG63	30S ribosomal protein S17	rpsQ	0.00726813	95.3681	0.985833
P0AG48	50S ribosomal protein L21	rplU	0.00713727	97.1165	0.951999
P0C018	50S ribosomal protein L18	rplR	0.00706797	98.0688	0.996601
P0AFH8	Osmotically-inducible protein Y	osmY	0.00705353	98.2695	0.918811
P07813	Leucine--tRNA ligase	leuS	0.00693376	99.9671	0.484061
P21499	Ribonuclease R	rnr	0.00690803	100.339	0.944607
P0A7Y0	Ribonuclease 3	rnc	0.00686269	101.002	0.988874
P0A7R9	30S ribosomal protein S11	rpsK	0.00685924	101.053	0.976053
P61175	50S ribosomal protein L22	rplV	0.00681472	101.713	0.989205
P0A9M0	Lon protease	lon	0.00680842	101.807	0.97608
P0A7K2	50S ribosomal protein L7/L12	rplL	0.00680329	101.884	0.988066
P76403	Uncharacterized protease YegQ	yegQ	0.00666787	103.953	0.989843
P0A6H5	ATP-dependent protease ATPase subunit HslU	hslU	0.00662791	104.58	0.990723
P06612	DNA topoisomerase 1	topA	0.00660601	104.927	0.937069
P68919	50S ribosomal protein L25	rplY	0.00649735	106.682	0.985122
P60716	Lipoyl synthase	lipA	0.00649619	106.701	0.525278
P02359	30S ribosomal protein S7	rpsG	0.00647204	107.099	0.983389	12
P45577	RNA chaperone ProQ	proQ	0.00640717	108.183	0.973892
P02358	30S ribosomal protein S6;30S ribosomal protein S6, fully modified isoform;30S ribosomal protein S6, non-modified isoform	rpsF	0.00640168	108.276	0.971922	5
P0A9M5	Xanthine phosphoribosyltransferase	gpt	0.00637023	108.81	0.935349
P60438	50S ribosomal protein L3	rplC	0.00628074	110.361	0.963831
P0AEM9	Cystine-binding periplasmic protein	fliY	0.00627243	110.507	0.995178
P17854	Phosphoadenosine phosphosulfate reductase	cysH	0.0060213	115.116	0.951321
P64534	Nickel/cobalt homeostasis protein RcnB	rcnB	0.00601139	115.306	0.971303
P0A707	Translation initiation factor IF-3;Translation initiation factor IF-3, N-terminally processed;Translation initiation factor IF-3S	infC	0.00595281	116.44	0.995011
P0A7W1	30S ribosomal protein S5	rpsE	0.00595057	116.484	0.987466
P0AA10	50S ribosomal protein L13	rplM	0.00593804	116.73	0.988687
P0AFG0	Transcription termination/antitermination protein NusG	nusG	0.00592893	116.909	0.949023
P0AFF6	Transcription termination/antitermination protein NusA	nusA	0.00585544	118.377	0.987625
P0ADY3	50S ribosomal protein L14	rplN	0.00578252	119.869	0.985934
P30850	Exoribonuclease 2	rnb	0.00569944	121.617	0.416585
P0AGD3	Superoxide dismutase [Fe]	sodB	0.00564964	122.689	0.944195
P37095	Peptidase B	pepB	0.00552828	125.382	0.988497
P23874	Serine/threonine-protein kinase HipA	hipA	0.00547875	126.516	0.975362
P0A7L3	50S ribosomal protein L20	rplT	0.00547594	126.581	0.97037
P06616	GTPase Era	era	0.00544194	127.371	0.988831
P0A7W7	30S ribosomal protein S8	rpsH	0.00543538	127.525	0.972148
P0AG30	Transcription termination factor Rho	rho	0.00542039	127.878	0.997593
P0A705;P0A705-3;P0A705-2	Translation initiation factor IF-2	infB	0.00539654	128.443	0.945067
P25437	S-(hydroxymethyl)glutathione dehydrogenase	frmA	0.0053915	128.563	0.928978
P21513	Ribonuclease E	rne	0.00534533	129.673	0.974852
P0A7L0	50S ribosomal protein L1	rplA	0.00534506	129.68	0.73139
P0AG99	Protein-export membrane protein SecG	secG	0.00533367	129.957	0.941393
P0C0L7	Proline/betaine transporter	proP	0.00532466	130.177	0.994964
P0A7V8	30S ribosomal protein S4	rpsD	0.00527064	131.511	0.988563
P0A8B5	Nucleoid-associated protein YbaB	ybaB	0.00526694	131.603	0.248859
P30859	Putative ABC transporter arginine-binding protein 2	artI	0.00525248	131.966	0.996579
P0A805	Ribosome-recycling factor	frr	0.00515379	134.493	0.993216
P0A972	Cold shock-like protein CspE	cspE	0.00512309	135.299	0.857411
P0A6X7	Integration host factor subunit alpha	ihfA	0.00512285	135.305	0.986682
P0AAI5	3-oxoacyl-[acyl-carrier-protein] synthase 2	fabF	0.00505863	137.023	0.994722
P0AAI9	Malonyl CoA-acyl carrier protein transacylase	fabD	0.00501882	138.11	0.978356
P04846	Lipoprotein 28	nlpA	0.00497024	139.46	0.979779	8
P0ADY7	50S ribosomal protein L16	rplP	0.00490763	141.239	0.999165
P0A6K6	Phosphopentomutase	deoB	0.00489296	141.662	0.974719
P69503	Adenine phosphoribosyltransferase	apt	0.00489206	141.688	0.982225
P35340	Alkyl hydroperoxide reductase subunit F	ahpF	0.00484785	142.98	0.970768
P0A6A3	Acetate kinase	ackA	0.0047991	144.433	0.99748
P0AEK2	3-oxoacyl-[acyl-carrier-protein] reductase FabG	fabG	0.00479832	144.456	0.993671
P37765	Ribosomal large subunit pseudouridine synthase B	rluB	0.00475019	145.92	0.964305
P0ACF8	DNA-binding protein H-NS	hns	0.00469554	147.618	0.999387
P23843	Periplasmic oligopeptide-binding protein	oppA	0.00467102	148.393	0.995278
P0AD59	Inhibitor of vertebrate lysozyme	ivy	0.00462948	149.725	0.882288
P0AG55	50S ribosomal protein L6	rplF	0.0046218	149.974	0.99497
P0ADZ0	50S ribosomal protein L23	rplW	0.00457299	151.574	0.985016
P0A7R1	50S ribosomal protein L9	rplI	0.00454304	152.574	0.958289
P0A6N4	Elongation factor P	efp	0.00447588	154.863	0.975953
P69913	Carbon storage regulator	csrA	0.00446737	155.158	0.992505
P02413	50S ribosomal protein L15	rplO	0.00444584	155.909	0.593456	14
P0AEU7	Chaperone protein Skp	skp	0.00440234	157.45	0.927525
P52643	D-lactate dehydrogenase	ldhA	0.00439326	157.775	0.978364
P16700	Thiosulfate-binding protein	cysP	0.00434678	159.462	0.996535
P0A780	N utilization substance protein B	nusB	0.0043174	160.547	0.991871
P0ABK5	Cysteine synthase A	cysK	0.00424605	163.245	0.997889
P05791	Dihydroxy-acid dehydratase	ilvD	0.00414977	167.033	0.412	5
P0ADV7	Probable phospholipid-binding protein MlaC	mlaC	0.00409397	169.309	0.998169
P0A6Y1	Integration host factor subunit beta	ihfB	0.00404937	171.174	0.995765
P0A7V0	30S ribosomal protein S2	rpsB	0.00396275	174.916	0.998802
P16703	Cysteine synthase B	cysM	0.00384146	180.438	0.993318
P0ADV1	Lipopolysaccharide export system protein LptA	lptA	0.0038359	180.7	0.970476
P0A7Z4	DNA-directed RNA polymerase subunit alpha	rpoA	0.0038341	180.785	0.667969
P08369	Inner membrane protein CreD	creD	0.00382843	181.053	0.438674
P00393	NADH dehydrogenase	ndh	0.00380509	182.163	0.980227	5
P07012	Peptide chain release factor 2	prfB	0.00378792	182.989	0.983769
P0AES6	DNA gyrase subunit B	gyrB	0.00373519	185.572	0.0105199
P60723	50S ribosomal protein L4	rplD	0.00370132	187.27	0.98857
P0AG67	30S ribosomal protein S1	rpsA	0.00365998	189.385	0.997639
P0A7V3	30S ribosomal protein S3	rpsC	0.00364346	190.244	0.981121
P0AA04	Phosphocarrier protein HPr	ptsH	0.00360728	192.152	0.959086
P0A7G6	Protein RecA	recA	0.00360127	192.473	0.998632
P0A850	Trigger factor	tig	0.00359349	192.89	0.994794
P26647	1-acyl-sn-glycerol-3-phosphate acyltransferase	plsC	0.00354461	195.55	0.935141
P0A7X3	30S ribosomal protein S9	rpsI	0.00353035	196.339	0.984742
P0AEG4	Thiol:disulfide interchange protein DsbA	dsbA	0.00351217	197.356	0.981905
P04805	Glutamate--tRNA ligase	gltX	0.00348907	198.663	0.958112	6
P69783	Glucose-specific phosphotransferase enzyme IIA component	crr	0.00347194	199.643	0.995769
P0A6P1	Elongation factor Ts	tsf	0.00344672	201.104	0.997304
P0A855	Protein TolB	tolB	0.00342523	202.365	0.99444
P0AEQ3	Glutamine-binding periplasmic protein	glnH	0.00339772	204.003	0.984604
P60422	50S ribosomal protein L2	rplB	0.00334309	207.337	0.990645
P17846	Sulfite reductase [NADPH] hemoprotein beta-component	cysI	0.00332979	208.166	0.562085
P76316	D-cysteine desulfhydrase	dcyD	0.00331195	209.286	0.995452
P0ABT2	DNA protection during starvation protein	dps	0.00326676	212.182	0.297609
P0DMC7	Transcriptional regulatory protein RcsB	rcsB	0.00326007	212.617	0.984696
P38038	Sulfite reductase [NADPH] flavoprotein alpha-component	cysJ	0.00325853	212.718	0.919953
P0AFG8	Pyruvate dehydrogenase E1 component	aceE	0.00320195	216.477	0.990045
P0AAI3	ATP-dependent zinc metalloprotease FtsH	ftsH	0.0031868	217.506	0.994937
P0ACF4	DNA-binding protein HU-beta	hupB	0.00315656	219.59	0.997432
P21156	Sulfate adenylyltransferase subunit 2	cysD	0.00314893	220.121	0.887709
P23845	Sulfate adenylyltransferase subunit 1	cysN	0.00312308	221.944	0.743197
P07118	Valine--tRNA ligase	valS	0.00309238	224.147	0.197043
P30126	3-isopropylmalate dehydratase small subunit	leuD	0.00308707	224.532	0.0533562
P62620	4-hydroxy-3-methylbut-2-en-1-yl diphosphate synthase	ispG	0.00304688	227.494	0.973148
P13035	Aerobic glycerol-3-phosphate dehydrogenase	glpD	0.00303345	228.501	0.930831
P24251	Sigma factor-binding protein Crl	crl	0.00302894	228.842	0.969404
P0ACA3	Stringent starvation protein A	sspA	0.00300847	230.399	0.992711
P0A817	S-adenosylmethionine synthase	metK	0.00299986	231.06	0.963542
P0ADG4	Inositol-1-monophosphatase	suhB	0.0029826	232.397	0.980469
P0AB80	Branched-chain-amino-acid aminotransferase	ilvE	0.00298118	232.508	0.978948
P0AGE0	Single-stranded DNA-binding protein	ssb	0.0029337	236.27	0.992028
P0A6N8	Elongation factor P-like protein	yeiP	0.00292525	236.953	0.875637
P0A6F5	60 kDa chaperonin	groL	0.00291099	238.114	0.997814
P45523	FKBP-type peptidyl-prolyl cis-trans isomerase FkpA	fkpA	0.00290157	238.887	0.983345
P0AA25	Thioredoxin-1	trxA	0.00288207	240.504	0.98815
P0A8D0	Transcriptional repressor NrdR	nrdR	0.00284957	243.246	0.981941
P0A8E7	UPF0234 protein YajQ	yajQ	0.00283674	244.347	0.945205
P23869	Peptidyl-prolyl cis-trans isomerase B	ppiB	0.00283557	244.447	0.989804
P0AAX8	Probable L,D-transpeptidase YbiS	ybiS	0.00281205	246.491	0.942052
P0A9P0	Dihydrolipoyl dehydrogenase	lpdA	0.0027511	251.952	0.991872
P0AC81	Lactoylglutathione lyase	gloA	0.00274536	252.479	0.98424
P0A9Y6	Cold shock-like protein CspC	cspC	0.00271559	255.248	0.986792
P0ABZ6	Chaperone SurA	surA	0.00269841	256.873	0.987889
P0AEE1	Protein DcrB	dcrB	0.00267683	258.944	0.9652
P0AFU8	Riboflavin synthase	ribC	0.00266439	260.152	0.977499
P00956	Isoleucine--tRNA ligase	ileS	0.00265787	260.791	0.0934472	6
P05055	Polyribonucleotide nucleotidyltransferase	pnp	0.00263916	262.639	0.996528	5
P21507	ATP-dependent RNA helicase SrmB	srmB	0.00258823	267.808	0.966776
P06959	Dihydrolipoyllysine-residue acetyltransferase component of pyruvate dehydrogenase complex	aceF	0.00257527	269.155	0.989567
P0A862	Thiol peroxidase	tpx	0.00257421	269.266	0.986157
P00954	Tryptophan--tRNA ligase	trpS	0.00252179	274.863	0.107802	10
P0AFC7	NADH-quinone oxidoreductase subunit B	nuoB	0.0025135	275.77	0.926188
P0AE08	Alkyl hydroperoxide reductase subunit C	ahpC	0.00249903	277.367	0.985301
P0A7I4	Peptide chain release factor 3	prfC	0.00244934	282.993	0.943387
P69441	Adenylate kinase	adk	0.00243873	284.224	0.977207
P0ABP8	Purine nucleoside phosphorylase DeoD-type	deoD	0.00241014	287.596	0.992455
P0A722	Acyl-[acyl-carrier-protein]--UDP-N-acetylglucosamine O-acyltransferase	lpxA	0.00240122	288.665	0.984984
P36683	Aconitate hydratase 2	acnB	0.00237976	291.268	0.920558
P0A8F0	Uracil phosphoribosyltransferase	upp	0.00236743	292.785	0.991863
P0A905	Outer membrane lipoprotein SlyB	slyB	0.00236099	293.583	0.533777
P0A8M3	Threonine--tRNA ligase	thrS	0.00234535	295.541	0.994741
P0A870	Transaldolase B	talB	0.00230815	300.304	0.990273
P0A9Q1	Aerobic respiration control protein ArcA	arcA	0.00228576	303.246	0.980902
P0C0V0	Periplasmic serine endoprotease DegP	degP	0.00225715	307.089	0.809542
P0A8V2	DNA-directed RNA polymerase subunit beta	rpoB	0.00222928	310.928	0.985914
P0A9M2	Hypoxanthine phosphoribosyltransferase	hpt	0.00222872	311.007	0.184809
P25714	Membrane protein insertase YidC	yidC	0.00222521	311.497	0.0154306
P77330	Lipoprotein bor homolog from lambdoid prophage DLP12	borD	0.00220615	314.189	0.731498
P60785	Elongation factor 4	lepA	0.00218164	317.718	0.983094
P76402	UPF0339 protein YegP	yegP	0.00215669	321.394	0.792563
P0A749	UDP-N-acetylglucosamine 1-carboxyvinyltransferase	murA	0.00214887	322.563	0.975033
P0A955	KHG/KDPG aldolase;4-hydroxy-2-oxoglutarate aldolase;2-dehydro-3-deoxy-phosphogluconate aldolase	eda	0.00213378	324.844	0.994317
P08312	Phenylalanine--tRNA ligase alpha subunit	pheS	0.00213196	325.121	0.984194
P0A8T7	DNA-directed RNA polymerase subunit beta	rpoC	0.00212977	325.457	0.990801
P0A6P5	GTPase Der	der	0.00211231	328.147	0.983714
P0ABD5	Acetyl-coenzyme A carboxylase carboxyl transferase subunit alpha	accA	0.00208113	333.064	0.958198
P64604	Probable phospholipid ABC transporter-binding protein MlaD	mlaD	0.00201691	343.668	0.989693
P0A6M8	Elongation factor G	fusA	0.00201211	344.487	0.993715
P0ACG1	DNA-binding protein StpA	stpA	0.00200605	345.529	0.0165556
P04816	Leucine-specific-binding protein	livK	0.00197182	351.527	0.987103	5
P0ABC7	Modulator of FtsH protease HflK	hflK	0.00196206	353.275	0.989856
P11557	Protein DamX	damX	0.00193869	357.533	0.980001
P0AG07	Ribulose-phosphate 3-epimerase	rpe	0.00190857	363.177	0.983521
P0A9B2	Glyceraldehyde-3-phosphate dehydrogenase A	gapA	0.00190661	363.55	0.992648
P77717	Uncharacterized lipoprotein YbaY	ybaY	0.00186763	371.137	0.967711
P0AEB2	D-alanyl-D-alanine carboxypeptidase DacA	dacA	0.00182791	379.201	0.982808
P32132	GTP-binding protein TypA/BipA	typA	0.00182045	380.756	0.990109
P0AGJ9	Tyrosine--tRNA ligase	tyrS	0.00180771	383.44	0.970736
P0AFK9	Spermidine/putrescine-binding periplasmic protein	potD	0.00177987	389.438	0.995078
P00962	Glutamine--tRNA ligase	glnS	0.0017778	389.891	0.949368	12
P0A917	Outer membrane protein X	ompX	0.00176298	393.169	0.984166
P0ACF0	DNA-binding protein HU-alpha	hupA	0.00175571	394.795	0.995513
P0A715	2-dehydro-3-deoxyphosphooctonate aldolase	kdsA	0.00174445	397.344	0.985283
P0A794	Pyridoxine 5-phosphate synthase	pdxJ	0.00172445	401.953	0.967062
P21889	Aspartate--tRNA ligase	aspS	0.00172381	402.102	0.992597
P0A9C3	Aldose 1-epimerase	galM	0.00170915	405.551	0.951568
P0AB91	Phospho-2-dehydro-3-deoxyheptonate aldolase, Phe-sensitive	aroG	0.00170806	405.809	0.98018
P0A9A6	Cell division protein FtsZ	ftsZ	0.00169026	410.083	0.967969
P0AC53	Glucose-6-phosphate 1-dehydrogenase;Extracellular death factor	zwf	0.00167587	413.604	0.990676
P0AEP3	UTP--glucose-1-phosphate uridylyltransferase	galU	0.00167398	414.072	0.958787
P0A9M8	Phosphate acetyltransferase	pta	0.00166957	415.165	0.881146
P0A9Q5	Acetyl-coenzyme A carboxylase carboxyl transferase subunit beta	accD	0.00166526	416.239	0.881541
P0ABC3	Modulator of FtsH protease HflC	hflC	0.00165832	417.98	0.993705
P76372	Chain length determinant protein	wzzB	0.00165042	419.982	0.780881
P0AAB6	UTP--glucose-1-phosphate uridylyltransferase	galF	0.00163121	424.928	0.0039402
P0AEZ1	5,10-methylenetetrahydrofolate reductase	metF	0.00162603	426.281	0.953727
P15877	Quinoprotein glucose dehydrogenase	gcd	0.00161333	429.638	0.000180506
P08839	Phosphoenolpyruvate-protein phosphotransferase	ptsI	0.00159031	435.856	0.995785
P0CE48;P0CE47	Elongation factor Tu 2;Elongation factor Tu 1	tufB;tufA	0.00158305	437.857	0.996613
P0ADB1	Osmotically-inducible lipoprotein E	osmE	0.00157787	439.292	0.964877
P0A763	Nucleoside diphosphate kinase	ndk	0.00157684	439.579	0.84372
P0A9X4	Rod shape-determining protein MreB	mreB	0.001568	442.06	0.996258
P09832	Glutamate synthase [NADPH] small chain	gltD	0.00156024	444.257	0.547901
P0A8L1	Serine--tRNA ligase	serS	0.0015579	444.924	0.0845867
P0AES4	DNA gyrase subunit A	gyrA	0.00155592	445.49	0.947478
P07395	Phenylalanine--tRNA ligase beta subunit	pheT	0.00152819	453.574	0.987582
P24182	Biotin carboxylase	accC	0.00151415	457.78	0.996218
P36938	Phosphoglucomutase	pgm	0.00151341	458.002	0.991809
P0A8M0	Asparagine--tRNA ligase	asnS	0.00150422	460.803	0.958984
P0A8M6	UPF0265 protein YeeX	yeeX	0.00150056	461.925	0.996592
P61889	Malate dehydrogenase	mdh	0.00149333	464.161	0.980641
P10408	Protein translocase subunit SecA	secA	0.00149191	464.605	0.986488
P0A8N3	Lysine--tRNA ligase	lysS	0.00149135	464.779	0.990869
P0A6Q3	3-hydroxydecanoyl-[acyl-carrier-protein] dehydratase	fabA	0.00147365	470.362	0.890622
P0A7D4	Adenylosuccinate synthetase	purA	0.00146603	472.804	0.049478
P0A940	Outer membrane protein assembly factor BamA	bamA	0.00146036	474.64	0.0239469
P0AAC0	Universal stress protein E	uspE	0.00145418	476.659	0.960526
P00957	Alanine--tRNA ligase	alaS	0.00145275	477.126	0.925013	13
P33136	Glucans biosynthesis protein G	mdoG	0.00144494	479.706	0.166541
P16659	Proline--tRNA ligase	proS	0.00144328	480.259	0.945619
P00350	6-phosphogluconate dehydrogenase, decarboxylating	gnd	0.00142657	485.885	0.946911	11
P21599	Pyruvate kinase II	pykA	0.00142131	487.681	0.970787
P0ACJ0	Leucine-responsive regulatory protein	lrp	0.00141576	489.594	0.909781
P37051	Formyltetrahydrofolate deformylase	purU	0.00141014	491.544	0.946155
P04425	Glutathione synthetase	gshB	0.00140796	492.305	0.963612	8
P0AED0	Universal stress protein A	uspA	0.00134511	515.31	0.0615062
P0ADK0	Uncharacterized protein YiaF	yiaF	0.00133294	520.012	0.970477
P0AD61	Pyruvate kinase I	pykF	0.00133115	520.713	0.98018
P09373	Formate acetyltransferase 1	pflB	0.00132379	523.606	0.7343
P04079	GMP synthase [glutamine-hydrolyzing]	guaA	0.00129787	534.064	0.935035	5
P00959	Methionine--tRNA ligase	metG	0.00129773	534.124	0.969137	15
P0C0L2	Peroxiredoxin OsmC	osmC	0.00128986	537.383	0.835334
P0ACJ8	cAMP-activated global transcriptional regulator CRP	crp	0.0012781	542.325	0.961898
P0ADY1	Peptidyl-prolyl cis-trans isomerase D	ppiD	0.00126962	545.951	0.73588
P10346	Glutamine transport ATP-binding protein GlnQ	glnQ	0.00126096	549.696	0.983645
P0A6P9	Enolase	eno	0.0012474	555.673	0.992644
P00509	Aspartate aminotransferase	aspC	0.001244	557.191	0.987442	5
P0AG27	Uncharacterized protein YibN	yibN	0.00123964	559.153	0.967874
P00452;P00452-2	Ribonucleoside-diphosphate reductase 1 subunit alpha	nrdA	0.00121152	572.131	0.629992	12
P0ADZ7	UPF0092 membrane protein YajC	yajC	0.0012114	572.188	0.969871
P0A991	Fructose-bisphosphate aldolase class 1	fbaB	0.00120895	573.344	0.758176
P0A799	Phosphoglycerate kinase	pgk	0.00120648	574.521	0.993172
P15288	Cytosol non-specific dipeptidase	pepD	0.00118674	584.074	0.918335
P0A910	Outer membrane protein A	ompA	0.00117116	591.847	0.973061
P0A912	Peptidoglycan-associated lipoprotein	pal	0.00116807	593.414	0.964393
P64581	Uncharacterized protein YqjD	yqjD	0.00116522	594.862	0.978136
P62768	UPF0325 protein YaeH	yaeH	0.00114449	605.636	0.998447
P0A867	Transaldolase A	talA	0.00113527	610.556	0.892678
P27302	Transketolase 1	tktA	0.00113194	612.352	0.00275208
P08997	Malate synthase A	aceB	0.00113172	612.475	0.629169
P0A6A6	3-isopropylmalate dehydratase large subunit	leuC	0.00112968	613.577	0.789929
P00960	Glycine--tRNA ligase alpha subunit	glyQ	0.00110931	624.847	0.98703	14
P0ADS6	Uncharacterized protein YggE	yggE	0.00108408	639.388	0.974197
P0AEZ3	Septum site-determining protein MinD	minD	0.00108103	641.188	0.996567
P28635	D-methionine-binding lipoprotein MetQ	metQ	0.00107125	647.043	0.994636
P00448	Superoxide dismutase [Mn]	sodA	0.00102489	676.311	0.973099	5
P0ABJ1	Cytochrome bo(3) ubiquinol oxidase subunit 2	cyoA	0.00102303	677.54	0.912379
P23538	Phosphoenolpyruvate synthase	ppsA	0.0010161	682.162	0.00147317
P77804	Protein YdgA	ydgA	0.00100498	689.711	0.981478
P0AB71	Fructose-bisphosphate aldolase class 2	fbaA	0.00100177	691.923	0.915919
P77774	Outer membrane protein assembly factor BamB	bamB	0.00099733	695.003	0.575859
P0AE06	Multidrug efflux pump subunit AcrA	acrA	0.000983695	704.637	0.948288
P31224	Multidrug efflux pump subunit AcrB	acrB	0.000983302	704.918	0.962043
P0AEK4	Enoyl-[acyl-carrier-protein] reductase [NADH] FabI	fabI	0.00096461	718.577	0.900337
P0ABH7	Citrate synthase	gltA	0.00095818	723.4	0.996191
P0C0S1	Small-conductance mechanosensitive channel	mscS	0.000957367	724.014	0.87369
P0AET8	7-alpha-hydroxysteroid dehydrogenase	hdhA	0.000955743	725.244	0.994719
P0A9D8	2,3,4,5-tetrahydropyridine-2,6-dicarboxylate N-succinyltransferase	dapD	0.000949054	730.356	0.979797
P0A908	MltA-interacting protein	mipA	0.000938775	738.353	0.996307
P08200	Isocitrate dehydrogenase [NADP]	icd	0.000931627	744.018	0.989022
P0A858	Triosephosphate isomerase	tpiA	0.000910901	760.947	0.949443
P0A953	3-oxoacyl-[acyl-carrier-protein] synthase 1	fabB	0.00090545	765.528	0.969407
P69776	Major outer membrane lipoprotein Lpp	lpp	0.000888106	780.478	0.677546
P0A9Q7	Aldehyde-alcohol dehydrogenase;Alcohol dehydrogenase;Acetaldehyde dehydrogenase [acetylating];Pyruvate-formate-lyase deactivase	adhE	0.000876223	791.062	0.144314
P12758	Uridine phosphorylase	udp	0.000871819	795.059	0.971455
P00961	Glycine--tRNA ligase beta subunit	glyS	0.000865102	801.232	0.980949	10
P0ADE6	Uncharacterized protein YgaU	ygaU	0.000862543	803.609	0.887045
P0A6E4	Argininosuccinate synthase	argG	0.000850394	815.089	0.892004
P0A6T1	Glucose-6-phosphate isomerase	pgi	0.000793225	873.834	0.964862
P0A9W3	Energy-dependent translational throttle protein EttA	ettA	0.000765717	905.227	0.793354
P0A9Q9	Aspartate-semialdehyde dehydrogenase	asd	0.000705365	982.679	0.894163
P0A9C5	Glutamine synthetase	glnA	0.000689935	1004.66	0.986125
P02930	Outer membrane protein TolC	tolC	0.000677084	1023.72	0.965226	8
P62707	2,3-bisphosphoglycerate-dependent phosphoglycerate mutase	gpmA	0.000668103	1037.49	0.978983
P09169	Protease 7	ompT	0.000657156	1054.77	0.987557
P23721	Phosphoserine aminotransferase	serC	0.000656209	1056.29	0.972842
P0AEH5	Protein ElaB	elaB	0.00063439	1092.62	0.71928
P0A836	Succinyl-CoA ligase [ADP-forming] subunit beta	sucC	0.000629278	1101.5	0.112043
P0ABB0	ATP synthase subunit alpha	atpA	0.000614776	1127.48	0.988551
P0A825	Serine hydroxymethyltransferase	glyA	0.000591163	1172.51	0.832816
P06996;P77747;P77519;P76335	Outer membrane protein C	ompC	0.000584729	1185.42	0.856684
P25665	5-methyltetrahydropteroyltriglutamate--homocysteine methyltransferase	metE	0.000578701	1197.76	0.611886
P0ABB4	ATP synthase subunit beta	atpD	0.000543114	1276.25	0.975547
P0ABA6	ATP synthase gamma chain	atpG	0.000530237	1307.24	0.984174
P0AFG6	Dihydrolipoyllysine-residue succinyltransferase component of 2-oxoglutarate dehydrogenase complex	sucB	0.000426631	1624.7	0.77088
P0ABA0	ATP synthase subunit b	atpF	0.000419791	1651.17	0.95157
P02931	Outer membrane protein F	ompF	0.000373619	1855.23	0.990707	5
P0AGE9	Succinyl-CoA ligase [ADP-forming] subunit alpha	sucD	0.000343119	2020.14	0.954267
P0A9G6	Isocitrate lyase	aceA	0.000339425	2042.12	0.00109679
P0A9T0	D-3-phosphoglycerate dehydrogenase	serA	0.000251526	2755.76	0.977517

## Sheet: Sheet 2
id	Protein.IDs	Gene.names	Protein.names	Fasta.headers	Mol..weight..kDa.	Sequence.lengths	Q.value	Score	Peptide.counts..all.	Peptide.counts..razor.unique.	Peptide.counts..unique.	Number.of.proteins	Sequence.coverage....	Ratio.H.L.Rep1_T0	Ratio.H.L.Rep1_T01_10min	Ratio.H.L.Rep1_T02_15min	Ratio.H.L.Rep1_T03_30min	Ratio.H.L.Rep1_T04_45min	Ratio.H.L.Rep1_T05_1h	Ratio.H.L.Rep1_T06_1_5h	Ratio.H.L.Rep1_T07_2h	Ratio.H.L.Rep1_T08_2_5h	Ratio.H.L.Rep1_T09_3h	Ratio.H.L.Rep1_T10_4h	Ratio.H.L.Rep1_T11_5h	Ratio.H.L.Rep1_T12_6h	Ratio.H.L.Rep1_T13_8h	Ratio.H.L.Rep1_T14_10h	Ratio.H.L.Rep1_T15_12h	Ratio.H.L.Rep1_T16_24h	Ratio.H.L.Rep2_T0	Ratio.H.L.Rep2_T01_10min	Ratio.H.L.Rep2_T02_15min	Ratio.H.L.Rep2_T03_30min	Ratio.H.L.Rep2_T04_45min	Ratio.H.L.Rep2_T05_1h	Ratio.H.L.Rep2_T06_1_5h	Ratio.H.L.Rep2_T07_2h	Ratio.H.L.Rep2_T08_2_5h	Ratio.H.L.Rep2_T09_3h	Ratio.H.L.Rep2_T10_4h	Ratio.H.L.Rep2_T11_5h	Ratio.H.L.Rep2_T12_6h	Ratio.H.L.Rep2_T13_8h	Ratio.H.L.Rep2_T14_10h	Ratio.H.L.Rep2_T15_12h	Ratio.H.L.Rep2_T16_24h	Ratio.H.L.Rep3_T0	Ratio.H.L.Rep3_T01_10min
0	A5A613	yciY	Uncharacterized protein YciY	>sp|A5A613|YCIY_ECOLI Uncharacterized protein YciY OS=Escherichia coli (strain K12) GN=yciY PE=3 SV=1	7.1023	57	0.00044543	3.3601	1	1	1	1	21.1
37	P00350	gnd	6-phosphogluconate dehydrogenase, decarboxylating	>sp|P00350|6PGD_ECOLI 6-phosphogluconate dehydrogenase, decarboxylating OS=Escherichia coli (strain K12) GN=gnd PE=1 SV=2	51.481	468	0	323.31	25	25	25	1	83.1					0.00332	0.0047317	0.006769	0.0085763	0.010123	0.010968	0.01243	0.014037	0.016463	0.018757	0.020782	0.020487	0.028698								0.0056357	0.0067482	0.007222	0.0094096	0.010988	0.012175	0.01398	0.018201	0.018949	0.035626
38	P00363	frdA	Fumarate reductase flavoprotein subunit	>sp|P00363|FRDA_ECOLI Fumarate reductase flavoprotein subunit OS=Escherichia coli (strain K12) GN=frdA PE=1 SV=3	65.971	602	0	297.36	20	20	20	1	45
39	P00370	gdhA	NADP-specific glutamate dehydrogenase	>sp|P00370|DHE4_ECOLI NADP-specific glutamate dehydrogenase OS=Escherichia coli (strain K12) GN=gdhA PE=1 SV=1	48.581	447	0	323.31	18	18	18	1	68.5															0.0056318	0.0061454	0.011542													0.004216			0.0094465	0.018235
40	P00393	ndh	NADH dehydrogenase	>sp|P00393|DHNA_ECOLI NADH dehydrogenase OS=Escherichia coli (strain K12) GN=ndh PE=1 SV=2	47.358	434	0	323.31	13	13	13	1	42.6									0.018748	0.021255	0.027844	0.027779	0.030664	0.040573	0.045749	0.048135	0.071637											0.027707	0.030283		0.041063	0.046647	0.059974	0.10114
41	P00448	sodA	Superoxide dismutase [Mn]	>sp|P00448|SODM_ECOLI Superoxide dismutase [Mn] OS=Escherichia coli (strain K12) GN=sodA PE=1 SV=2	23.097	206	0	323.31	18	18	18	1	98.5								0.005713	0.0053885	0.0052154	0.0071556	0.0068055	0.0081521	0.0085308	0.010212	0.01055	0.01655											0.0059182	0.0067017	0.008199	0.0090415	0.012426	0.012775	0.030067
42	P00452;P00452-2	nrdA	Ribonucleoside-diphosphate reductase 1 subunit alpha	>sp|P00452|RIR1_ECOLI Ribonucleoside-diphosphate reductase 1 subunit alpha OS=Escherichia coli (strain K12) GN=nrdA PE=1 SV=2;>sp|P00452-2|RIR1_ECOLI Isoform Alpha of Ribonucleoside-diphosphate reductase 1 subunit alpha OS=Escherichia coli (strain K12) GN	85.774	761;736	0	323.31	32;28	32;28	32;28	2	66.6														0.017196	0.027542	0.016877	0.023805													0.0092567	0.011856	0.013706	0.016092	0.028009
43	P00490	malP	Maltodextrin phosphorylase	>sp|P00490|PHSM_ECOLI Maltodextrin phosphorylase OS=Escherichia coli (strain K12) GN=malP PE=1 SV=7	90.521	797	0	323.31	26	26	26	1	44.3
44	P00509	aspC	Aspartate aminotransferase	>sp|P00509|AAT_ECOLI Aspartate aminotransferase OS=Escherichia coli (strain K12) GN=aspC PE=1 SV=1	43.573	396	0	323.31	19	19	19	1	56.6						0.0035727	0.0053063	0.0065052	0.0075082	0.0080795	0.0097626	0.011016	0.011322	0.013666	0.015346	0.015946	0.025814									0.0054987	0.0059048	0.0069179	0.0081985	0.0090526	0.011466	0.012465	0.015798	0.033765
45	P00547	thrB	Homoserine kinase	>sp|P00547|KHSE_ECOLI Homoserine kinase OS=Escherichia coli (strain K12) GN=thrB PE=1 SV=2	33.623	310	0	161.8	5	5	5	1	31.9
46	P00550	mtlA	PTS system mannitol-specific EIICBA component;Mannitol permease IIC component;Mannitol-specific phosphotransferase enzyme IIB component;Mannitol-specific phosphotransferase enzyme IIA component	>sp|P00550|PTM3C_ECOLI PTS system mannitol-specific EIICBA component OS=Escherichia coli (strain K12) GN=mtlA PE=1 SV=1	67.971	637	0	323.31	14	14	14	1	37.5
47	P00561	thrA	Bifunctional aspartokinase/homoserine dehydrogenase 1;Aspartokinase;Homoserine dehydrogenase	>sp|P00561|AK1H_ECOLI Bifunctional aspartokinase/homoserine dehydrogenase 1 OS=Escherichia coli (strain K12) GN=thrA PE=1 SV=2	89.119	820	0	323.31	22	22	22	1	49.9																0.0056575	0.0060823
48	P00562	metL	Bifunctional aspartokinase/homoserine dehydrogenase 2;Aspartokinase;Homoserine dehydrogenase	>sp|P00562|AK2H_ECOLI Bifunctional aspartokinase/homoserine dehydrogenase 2 OS=Escherichia coli (strain K12) GN=metL PE=1 SV=3	88.887	810	0	50.49	6	6	6	1	9.5																																		0.12272
49	P00579	rpoD	RNA polymerase sigma factor RpoD	>sp|P00579|RPOD_ECOLI RNA polymerase sigma factor RpoD OS=Escherichia coli (strain K12) GN=rpoD PE=1 SV=2	70.263	613	0	323.31	18	18	18	1	37				0.092206	0.10777		0.18983	0.03282	0.046262	0.10465	0.064435	0.067432	0.068259	0.089535	0.10911	0.11587	0.19477								0.029258	0.034411	0.044219	0.061493	0.06755	0.07692	0.10016	0.11483	0.12878	0.22082
50	P00582	polA	DNA polymerase I	>sp|P00582|DPO1_ECOLI DNA polymerase I OS=Escherichia coli (strain K12) GN=polA PE=1 SV=1	103.12	928	0	323.31	31	31	31	1	56.6
51	P00634	phoA	Alkaline phosphatase	>sp|P00634|PPB_ECOLI Alkaline phosphatase OS=Escherichia coli (strain K12) GN=phoA PE=1 SV=1	49.438	471	0	115.69	10	10	10	1	40.3
52	P00803	lepB	Signal peptidase I	>sp|P00803|LEP_ECOLI Signal peptidase I OS=Escherichia coli (strain K12) GN=lepB PE=1 SV=2	35.96	324	0	138.37	12	12	12	1	31.8								0.10901																								0.21572		0.032573
53	P00805	ansB	L-asparaginase 2	>sp|P00805|ASPG2_ECOLI L-asparaginase 2 OS=Escherichia coli (strain K12) GN=ansB PE=1 SV=2	36.85	348	0	136.36	14	14	14	1	66.1
54	P00811	ampC	Beta-lactamase	>sp|P00811|AMPC_ECOLI Beta-lactamase OS=Escherichia coli (strain K12) GN=ampC PE=1 SV=1	41.555	377	0	30.794	12	12	12	1	35.8
55	P00861	lysA	Diaminopimelate decarboxylase	>sp|P00861|DCDA_ECOLI Diaminopimelate decarboxylase OS=Escherichia coli (strain K12) GN=lysA PE=1 SV=1	46.177	420	0	39.821	2	2	2	1	6.4
56	P00864	ppc	Phosphoenolpyruvate carboxylase	>sp|P00864|CAPP_ECOLI Phosphoenolpyruvate carboxylase OS=Escherichia coli (strain K12) GN=ppc PE=1 SV=1	99.061	883	0	323.31	30	30	30	1	56.6																	0.0066189															0.0049668		0.0081228
57	P00887	aroH	Phospho-2-dehydro-3-deoxyheptonate aldolase, Trp-sensitive	>sp|P00887|AROH_ECOLI Phospho-2-dehydro-3-deoxyheptonate aldolase, Trp-sensitive OS=Escherichia coli (strain K12) GN=aroH PE=1 SV=4	38.735	348	0	164.45	8	8	8	1	46.8																																		0.080438
58	P00888	aroF	Phospho-2-dehydro-3-deoxyheptonate aldolase, Tyr-sensitive	>sp|P00888|AROF_ECOLI Phospho-2-dehydro-3-deoxyheptonate aldolase, Tyr-sensitive OS=Escherichia coli (strain K12) GN=aroF PE=1 SV=1	38.804	356	0	323.31	10	9	9	1	58.7
59	P00893	ilvI	Acetolactate synthase isozyme 3 large subunit	>sp|P00893|ILVI_ECOLI Acetolactate synthase isozyme 3 large subunit OS=Escherichia coli (strain K12) GN=ilvI PE=1 SV=2	62.984	574	0	323.31	13	13	13	1	33.4
60	P00894	ilvH	Acetolactate synthase isozyme 3 small subunit	>sp|P00894|ILVH_ECOLI Acetolactate synthase isozyme 3 small subunit OS=Escherichia coli (strain K12) GN=ilvH PE=1 SV=3	17.977	163	0	134.51	7	7	7	1	64.4
61	P00895	trpE	Anthranilate synthase component 1	>sp|P00895|TRPE_ECOLI Anthranilate synthase component 1 OS=Escherichia coli (strain K12) GN=trpE PE=1 SV=2	57.494	520	0	200.6	4	4	4	1	18.1
62	P00903	pabA	Aminodeoxychorismate synthase component 2	>sp|P00903|PABA_ECOLI Aminodeoxychorismate synthase component 2 OS=Escherichia coli (strain K12) GN=pabA PE=1 SV=1	20.772	187	0	4.6439	1	1	1	1	9.1
63	P00904	trpGD	Bifunctional protein TrpGD;Anthranilate synthase component 2;Anthranilate phosphoribosyltransferase	>sp|P00904|TRPGD_ECOLI Bifunctional protein TrpGD OS=Escherichia coli (strain K12) GN=trpGD PE=1 SV=3	56.869	531	0	323.31	8	8	8	1	32.4
64	P00909	trpC	Tryptophan biosynthesis protein TrpCF;Indole-3-glycerol phosphate synthase;N-(5-phospho-ribosyl)anthranilate isomerase	>sp|P00909|TRPC_ECOLI Tryptophan biosynthesis protein TrpCF OS=Escherichia coli (strain K12) GN=trpC PE=1 SV=4	49.492	453	0	305.79	11	11	11	1	33.3
65	P00914	phrB	Deoxyribodipyrimidine photo-lyase	>sp|P00914|PHR_ECOLI Deoxyribodipyrimidine photo-lyase OS=Escherichia coli (strain K12) GN=phrB PE=1 SV=1	53.666	472	0	16.527	3	3	3	1	13.1
66	P00926	dsdA	D-serine dehydratase	>sp|P00926|SDHD_ECOLI D-serine dehydratase OS=Escherichia coli (strain K12) GN=dsdA PE=1 SV=3	47.9	442	0	153.43	10	10	10	1	30.3
67	P00934	thrC	Threonine synthase	>sp|P00934|THRC_ECOLI Threonine synthase OS=Escherichia coli (strain K12) GN=thrC PE=1 SV=1	47.113	428	0	323.31	16	16	16	1	70.3																	0.01222
68	P00935	metB	Cystathionine gamma-synthase	>sp|P00935|METB_ECOLI Cystathionine gamma-synthase OS=Escherichia coli (strain K12) GN=metB PE=1 SV=1	41.55	386	0	295.57	8	8	8	1	29.8																																		0.14714
69	P00936	cyaA	Adenylate cyclase	>sp|P00936|CYAA_ECOLI Adenylate cyclase OS=Escherichia coli (strain K12) GN=cyaA PE=1 SV=5	97.585	848	0	101.4	10	10	10	1	16.6
70	P00944	xylA	Xylose isomerase	>sp|P00944|XYLA_ECOLI Xylose isomerase OS=Escherichia coli (strain K12) GN=xylA PE=3 SV=1	49.741	440	0	55.316	13	13	13	1	46.4
71	P00946	manA	Mannose-6-phosphate isomerase	>sp|P00946|MANA_ECOLI Mannose-6-phosphate isomerase OS=Escherichia coli (strain K12) GN=manA PE=1 SV=1	42.849	391	0	323.31	15	15	15	1	59.3
72	P00954	trpS	Tryptophan--tRNA ligase	>sp|P00954|SYW_ECOLI Tryptophan--tRNA ligase OS=Escherichia coli (strain K12) GN=trpS PE=1 SV=3	37.437	334	0	323.31	12	12	12	1	61.4										0.21246		0.013152		0.016039	0.022112	0.020101	0.041257																0.019683	0.044073
73	P00956	ileS	Isoleucine--tRNA ligase	>sp|P00956|SYI_ECOLI Isoleucine--tRNA ligase OS=Escherichia coli (strain K12) GN=ileS PE=1 SV=5	104.3	938	0	323.31	35	35	35	1	54.6											0.29231	0.0098547			0.013684	0.01905	0.030258												0.027136	0.011418	0.015886	0.019702	0.01878	0.039306
74	P00957	alaS	Alanine--tRNA ligase	>sp|P00957|SYA_ECOLI Alanine--tRNA ligase OS=Escherichia coli (strain K12) GN=alaS PE=1 SV=2	96.031	876	0	323.31	33	33	33	1	59.6									0.012361		0.0095099	0.012572	0.01298	0.017163	0.0194	0.018738	0.035382											0.0088454	0.01185	0.011947	0.014095	0.017396	0.018612	0.035225
75	P00959	metG	Methionine--tRNA ligase	>sp|P00959|SYM_ECOLI Methionine--tRNA ligase OS=Escherichia coli (strain K12) GN=metG PE=1 SV=2	76.254	677	0	323.31	26	26	26	1	56.3										0.0056639		0.010551	0.010803	0.013873	0.014822	0.013169	0.025676														0.012029	0.013931	0.015153	0.034234
76	P00960	glyQ	Glycine--tRNA ligase alpha subunit	>sp|P00960|SYGA_ECOLI Glycine--tRNA ligase alpha subunit OS=Escherichia coli (strain K12) GN=glyQ PE=1 SV=2	34.774	303	0	323.31	4	4	4	1	22.8											0.0070722	0.0084899		0.01041	0.011486	0.013217	0.02279													0.0098622			0.013082	0.026378
77	P00961	glyS	Glycine--tRNA ligase beta subunit	>sp|P00961|SYGB_ECOLI Glycine--tRNA ligase beta subunit OS=Escherichia coli (strain K12) GN=glyS PE=1 SV=4	76.812	689	0	323.31	35	35	35	1	67.1											0.0059157		0.0078863	0.007459	0.0093696	0.010244	0.018885												0.0062101			0.01141	0.011813	0.021719
78	P00962	glnS	Glutamine--tRNA ligase	>sp|P00962|SYQ_ECOLI Glutamine--tRNA ligase OS=Escherichia coli (strain K12) GN=glnS PE=1 SV=3	63.477	554	0	323.31	19	19	19	1	54.9													0.01802	0.017235	0.020729	0.020147	0.034479																	0.048164
79	P00963	asnA	Aspartate--ammonia ligase	>sp|P00963|ASNA_ECOLI Aspartate--ammonia ligase OS=Escherichia coli (strain K12) GN=asnA PE=1 SV=1	36.65	330	0	202.83	9	9	9	1	56.4
80	P00968	carB	Carbamoyl-phosphate synthase large chain	>sp|P00968|CARB_ECOLI Carbamoyl-phosphate synthase large chain OS=Escherichia coli (strain K12) GN=carB PE=1 SV=2	117.84	1073	0	323.31	38	38	38	1	50.3
81	P02358	rpsF	30S ribosomal protein S6;30S ribosomal protein S6, fully modified isoform;30S ribosomal protein S6, non-modified isoform	>sp|P02358|RS6_ECOLI 30S ribosomal protein S6 OS=Escherichia coli (strain K12) GN=rpsF PE=1 SV=1	15.703	135	0	323.31	6	6	6	1	97.8				0.0094696					0.029339		0.042948	0.048078	0.061277	0.077096	0.096589	0.1027	0.18947							0.014304	0.017817	0.024346	0.024864		0.042899	0.0508	0.061111	0.07566	0.086992	0.13939
82	P02359	rpsG	30S ribosomal protein S7	>sp|P02359|RS7_ECOLI 30S ribosomal protein S7 OS=Escherichia coli (strain K12) GN=rpsG PE=1 SV=3	20.019	179	0	323.31	15	15	15	1	72.6			0.0045802	0.0070676	0.01031	0.011882	0.018668	0.023453	0.0283	0.034995	0.041557	0.051334	0.058502	0.079016	0.091676	0.10357	0.18398					0.0056734	0.0084502	0.010716	0.016666	0.019478	0.023202	0.031346	0.03886	0.046072	0.063192	0.068249	0.087997	0.15013
83	P02413	rplO	50S ribosomal protein L15	>sp|P02413|RL15_ECOLI 50S ribosomal protein L15 OS=Escherichia coli (strain K12) GN=rplO PE=1 SV=1	14.98	144	0	323.31	12	12	12	1	91			0.076906	0.0047468	0.0069886	0.0091666	0.012829	0.017852	0.022675	0.022082	0.029747	0.034308	0.036584	0.046133	0.052447	0.062338	0.11735						0.044809	0.0082185	0.010663	0.013415	0.015973	0.022106	0.028606	0.032963	0.042973	0.052446	0.064661	0.11908
84	P02916	malF	Maltose transport system permease protein MalF	>sp|P02916|MALF_ECOLI Maltose transport system permease protein MalF OS=Escherichia coli (strain K12) GN=malF PE=1 SV=1	57.013	514	0	221.6	7	7	7	1	27.6
85	P02918	mrcA	Penicillin-binding protein 1A;Penicillin-insensitive transglycosylase;Penicillin-sensitive transpeptidase	>sp|P02918|PBPA_ECOLI Penicillin-binding protein 1A OS=Escherichia coli (strain K12) GN=mrcA PE=1 SV=1	93.635	850	0	323.31	19	19	19	1	38.4
86	P02919-2;P02919	mrcB	Penicillin-binding protein 1B;Penicillin-insensitive transglycosylase;Penicillin-sensitive transpeptidase	>sp|P02919-2|PBPB_ECOLI Isoform Gamma of Penicillin-binding protein 1B OS=Escherichia coli (strain K12) GN=mrcB;>sp|P02919|PBPB_ECOLI Penicillin-binding protein 1B OS=Escherichia coli (strain K12) GN=mrcB PE=1 SV=2	88.889	799;844	0	323.31	13;13	13;13	13;13	2	21
87	P02924	araF	L-arabinose-binding periplasmic protein	>sp|P02924|ARAF_ECOLI L-arabinose-binding periplasmic protein OS=Escherichia coli (strain K12) GN=araF PE=1 SV=2	35.54	329	0	323.31	23	23	23	1	83
88	P02925	rbsB	D-ribose-binding periplasmic protein	>sp|P02925|RBSB_ECOLI Ribose import binding protein RbsB OS=Escherichia coli (strain K12) GN=rbsB PE=1 SV=1	30.95	296	0	323.31	13	13	13	1	71.3
89	P02929	tonB	Protein TonB	>sp|P02929|TONB_ECOLI Protein TonB OS=Escherichia coli (strain K12) GN=tonB PE=1 SV=2	26.094	239	0	129.59	8	8	8	1	43.1
90	P02930	tolC	Outer membrane protein TolC	>sp|P02930|TOLC_ECOLI Outer membrane protein TolC OS=Escherichia coli (strain K12) GN=tolC PE=1 SV=3	53.74	493	0	323.31	9	9	9	1	37.9											0.0044197	0.0056226	0.0064713	0.0069665	0.0081837	0.0096172	0.01511											0.0028784			0.0061108	0.0074279	0.0081889	0.017098
91	P02931	ompF	Outer membrane protein F	>sp|P02931|OMPF_ECOLI Outer membrane protein F OS=Escherichia coli (strain K12) GN=ompF PE=1 SV=1	39.333	362	0	323.31	16	16	15	1	58						0.0011942		0.0016911		0.002188	0.0028698	0.0032497	0.0033461	0.0042551	0.0045046	0.0050104	0.0084506					0.0011338		0.0017478		0.0014608	0.0019348	0.0020703	0.0023672	0.0025235	0.0034143	0.004299	0.0052905	0.010035
92	P02932	phoE	Outer membrane pore protein E	>sp|P02932|PHOE_ECOLI Outer membrane pore protein E OS=Escherichia coli (strain K12) GN=phoE PE=1 SV=1	38.922	351	0	16.832	5	4	4	1	22.2
93	P02942	tsr	Methyl-accepting chemotaxis protein I	>sp|P02942|MCP1_ECOLI Methyl-accepting chemotaxis protein I OS=Escherichia coli (strain K12) GN=tsr PE=1 SV=2	59.442	551	0	35.581	6	6	6	1	18.5
94	P02943	lamB	Maltoporin	>sp|P02943|LAMB_ECOLI Maltoporin OS=Escherichia coli (strain K12) GN=lamB PE=1 SV=1	49.912	446	0	323.31	13	13	13	1	51.6
95	P03004	dnaA	Chromosomal replication initiator protein DnaA	>sp|P03004|DNAA_ECOLI Chromosomal replication initiator protein DnaA OS=Escherichia coli (strain K12) GN=dnaA PE=1 SV=2	52.55	467	0	323.31	16	16	16	1	51.8
96	P03007	dnaQ	DNA polymerase III subunit epsilon	>sp|P03007|DPO3E_ECOLI DNA polymerase III subunit epsilon OS=Escherichia coli (strain K12) GN=dnaQ PE=1 SV=1	27.099	243	0	82.064	3	3	3	1	22.6
97	P03018	uvrD	DNA helicase II	>sp|P03018|UVRD_ECOLI DNA helicase II OS=Escherichia coli (strain K12) GN=uvrD PE=1 SV=1	81.989	720	0	121.85	9	9	9	1	22.8
98	P03023	lacI	Lactose operon repressor	>sp|P03023|LACI_ECOLI Lactose operon repressor OS=Escherichia coli (strain K12) GN=lacI PE=1 SV=3	38.59	360	0	93.359	4	4	4	1	22.8
99	P03024	galR	HTH-type transcriptional regulator GalR	>sp|P03024|GALR_ECOLI HTH-type transcriptional regulator GalR OS=Escherichia coli (strain K12) GN=galR PE=1 SV=1	37.094	343	0	8.9019	3	3	3	1	16.9
100	P03813	ygeA	Uncharacterized protein YgeA	>sp|P03813|YGEA_ECOLI Putative racemase YgeA OS=Escherichia coli (strain K12) GN=ygeA PE=1 SV=1	25.248	230	0	77.488	2	2	2	1	23.5
101	P03817	mioC	Protein MioC	>sp|P03817|MIOC_ECOLI Protein MioC OS=Escherichia coli (strain K12) GN=mioC PE=1 SV=4	15.807	147	0	49.45	3	3	3	1	24.5
102	P03819	kefC	Glutathione-regulated potassium-efflux system protein KefC	>sp|P03819|KEFC_ECOLI Glutathione-regulated potassium-efflux system protein KefC OS=Escherichia coli (strain K12) GN=kefC PE=1 SV=2	67.795	620	0	56.022	4	4	4	1	11.6
103	P03841	malM	Maltose operon periplasmic protein	>sp|P03841|MALM_ECOLI Maltose operon periplasmic protein OS=Escherichia coli (strain K12) GN=malM PE=3 SV=1	31.943	306	0	166.97	8	8	8	1	41.2
104	P04036	dapB	4-hydroxy-tetrahydrodipicolinate reductase	>sp|P04036|DAPB_ECOLI 4-hydroxy-tetrahydrodipicolinate reductase OS=Escherichia coli (strain K12) GN=dapB PE=1 SV=1	28.756	273	0	316.02	7	7	7	1	37.7
105	P04079	guaA	GMP synthase [glutamine-hydrolyzing]	>sp|P04079|GUAA_ECOLI GMP synthase [glutamine-hydrolyzing] OS=Escherichia coli (strain K12) GN=guaA PE=1 SV=1	58.679	525	0	323.31	14	14	14	1	43.4											0.013331	0.010699	0.012851	0.015163	0.016857	0.017061	0.026325																	0.022076
106	P04335	frsA	Esterase FrsA	>sp|P04335|FRSA_ECOLI Esterase FrsA OS=Escherichia coli (strain K12) GN=frsA PE=3 SV=2	47.008	414	0	118.29	9	9	9	1	39.6																																		0.045136
107	P04391	argI	Ornithine carbamoyltransferase chain I	>sp|P04391|OTC1_ECOLI Ornithine carbamoyltransferase subunit I OS=Escherichia coli (strain K12) GN=argI PE=1 SV=3	36.907	334	0	122.26	8	8	6	1	33.8
108	P04395	alkA	DNA-3-methyladenine glycosylase 2	>sp|P04395|3MG2_ECOLI DNA-3-methyladenine glycosylase 2 OS=Escherichia coli (strain K12) GN=alkA PE=1 SV=1	31.393	282	0	23.773	4	4	4	1	25.5
109	P04425	gshB	Glutathione synthetase	>sp|P04425|GSHB_ECOLI Glutathione synthetase OS=Escherichia coli (strain K12) GN=gshB PE=1 SV=1	35.56	316	0	323.31	10	10	10	1	42.4										0.0074575	0.012012		0.012296	0.015985	0.015475	0.018524	0.031512																0.017316	0.033953
110	P04693	tyrB	Aromatic-amino-acid aminotransferase	>sp|P04693|TYRB_ECOLI Aromatic-amino-acid aminotransferase OS=Escherichia coli (strain K12) GN=tyrB PE=1 SV=1	43.537	397	0	323.31	8	8	8	1	41.3
111	P04805	gltX	Glutamate--tRNA ligase	>sp|P04805|SYE_ECOLI Glutamate--tRNA ligase OS=Escherichia coli (strain K12) GN=gltX PE=1 SV=1	53.815	471	0	323.31	13	13	13	1	41								0.018556	0.024469	0.019559		0.028523	0.036427	0.03687	0.042636	0.049027	0.059421									0.029349		0.023215	0.034451	0.023491	0.033798	0.041843	0.043127	0.09931
112	P04816	livK	Leucine-specific-binding protein	>sp|P04816|LIVK_ECOLI Leucine-specific-binding protein OS=Escherichia coli (strain K12) GN=livK PE=1 SV=2	39.378	369	0	323.31	21	20	20	1	72.6												0.007703		0.0094919	0.01295	0.0139	0.043133														0.011308	0.015667	0.020575	0.059946
113	P04825	pepN	Aminopeptidase N	>sp|P04825|AMPN_ECOLI Aminopeptidase N OS=Escherichia coli (strain K12) GN=pepN PE=1 SV=2	98.918	870	0	323.31	18	18	18	1	36.7														0.024796		0.01591	0.02676																	0.040175
114	P04846	nlpA	Lipoprotein 28	>sp|P04846|NLPA_ECOLI Lipoprotein 28 OS=Escherichia coli (strain K12) GN=nlpA PE=1 SV=1	29.423	272	0	323.31	10	10	10	1	59.6							0.010336	0.01344	0.020514	0.020258	0.027217	0.030624	0.035824	0.041826	0.050035	0.055879	0.12342											0.018286	0.025942	0.034994	0.044077	0.056629	0.065666	0.15769
115	P04949	fliC	Flagellin	>sp|P04949|FLIC_ECOLI Flagellin OS=Escherichia coli (strain K12) GN=fliC PE=1 SV=2	51.294	498	0	323.31	18	18	18	1	66.5
116	P04951	kdsB	3-deoxy-manno-octulosonate cytidylyltransferase	>sp|P04951|KDSB_ECOLI 3-deoxy-manno-octulosonate cytidylyltransferase OS=Escherichia coli (strain K12) GN=kdsB PE=1 SV=2	27.614	248	0	93.111	3	3	3	1	21.8
117	P04968	ilvA	L-threonine dehydratase biosynthetic IlvA	>sp|P04968|ILVA_ECOLI L-threonine dehydratase biosynthetic IlvA OS=Escherichia coli (strain K12) GN=ilvA PE=1 SV=1	56.195	514	0	323.31	15	15	15	1	51.4																	0.048919
118	P04983	rbsA	Ribose import ATP-binding protein RbsA	>sp|P04983|RBSA_ECOLI Ribose import ATP-binding protein RbsA OS=Escherichia coli (strain K12) GN=rbsA PE=1 SV=1	55.041	501	0	323.31	17	17	17	1	45.1
119	P04993	recD	RecBCD enzyme subunit RecD	>sp|P04993|RECD_ECOLI RecBCD enzyme subunit RecD OS=Escherichia coli (strain K12) GN=recD PE=1 SV=2	66.902	608	0	38.868	7	7	7	1	16.1
120	P04994	xseA	Exodeoxyribonuclease 7 large subunit	>sp|P04994|EX7L_ECOLI Exodeoxyribonuclease 7 large subunit OS=Escherichia coli (strain K12) GN=xseA PE=1 SV=2	51.832	456	0	61.585	6	6	6	1	20.2
121	P04995	sbcB	Exodeoxyribonuclease I	>sp|P04995|EX1_ECOLI Exodeoxyribonuclease I OS=Escherichia coli (strain K12) GN=sbcB PE=1 SV=2	54.5	475	0	128.56	10	10	10	1	37.5
122	P05020	pyrC	Dihydroorotase	>sp|P05020|PYRC_ECOLI Dihydroorotase OS=Escherichia coli (strain K12) GN=pyrC PE=1 SV=2	38.827	348	0	106.25	4	4	4	1	18.4
123	P05041	pabB	Aminodeoxychorismate synthase component 1	>sp|P05041|PABB_ECOLI Aminodeoxychorismate synthase component 1 OS=Escherichia coli (strain K12) GN=pabB PE=1 SV=1	50.969	453	0	11.428	3	3	3	1	10.8
124	P05042	fumC	Fumarate hydratase class II	>sp|P05042|FUMC_ECOLI Fumarate hydratase class II OS=Escherichia coli (strain K12) GN=fumC PE=1 SV=1	50.488	467	0	244.28	14	14	14	1	50.7
125	P05052	appY	HTH-type transcriptional regulator AppY	>sp|P05052|APPY_ECOLI HTH-type transcriptional regulator AppY OS=Escherichia coli (strain K12) GN=appY PE=1 SV=3	28.763	249	0	11.904	8	8	8	1	26.9
126	P05055	pnp	Polyribonucleotide nucleotidyltransferase	>sp|P05055|PNP_ECOLI Polyribonucleotide nucleotidyltransferase OS=Escherichia coli (strain K12) GN=pnp PE=1 SV=3	77.1	711	0	323.31	24	24	24	1	56.4					0.0048419	0.0076418	0.0068959	0.010467	0.010887	0.01283	0.015883	0.019316	0.023398	0.029346	0.034065	0.037195	0.067116								0.0093554	0.0089135	0.0089915	0.012799	0.014803	0.01901	0.024319	0.027037	0.033881	0.06788
127	P05194	aroD	3-dehydroquinate dehydratase	>sp|P05194|AROD_ECOLI 3-dehydroquinate dehydratase OS=Escherichia coli (strain K12) GN=aroD PE=1 SV=2	27.466	252	0	265.91	14	14	14	1	65.1
128	P05458	ptrA	Protease 3	>sp|P05458|PTRA_ECOLI Protease 3 OS=Escherichia coli (strain K12) GN=ptrA PE=1 SV=1	107.71	962	0	323.31	30	30	30	1	47.4
129	P05459	pdxB	Erythronate-4-phosphate dehydrogenase	>sp|P05459|PDXB_ECOLI Erythronate-4-phosphate dehydrogenase OS=Escherichia coli (strain K12) GN=pdxB PE=2 SV=2	41.367	378	0	256.08	12	12	12	1	60.1
130	P05523	mutM	Formamidopyrimidine-DNA glycosylase	>sp|P05523|FPG_ECOLI Formamidopyrimidine-DNA glycosylase OS=Escherichia coli (strain K12) GN=mutM PE=1 SV=3	30.29	269	0	58.779	6	6	6	1	32.7
131	P05637	apaH	Bis(5-nucleosyl)-tetraphosphatase [symmetrical]	>sp|P05637|APAH_ECOLI Bis(5-nucleosyl)-tetraphosphatase [symmetrical] OS=Escherichia coli (strain K12) GN=apaH PE=1 SV=2	31.296	280	0	107.44	7	7	7	1	33.2
132	P05719	hsdS	Type-1 restriction enzyme EcoKI specificity protein	>sp|P05719|T1SK_ECOLI Type-1 restriction enzyme EcoKI specificity protein OS=Escherichia coli (strain K12) GN=hsdS PE=1 SV=1	51.395	464	0	50.97	16	16	16	1	41.4
133	P05791	ilvD	Dihydroxy-acid dehydratase	>sp|P05791|ILVD_ECOLI Dihydroxy-acid dehydratase OS=Escherichia coli (strain K12) GN=ilvD PE=1 SV=5	65.531	616	0	323.31	16	16	16	1	40.3											0.053806	0.063202	0.031269	0.045898	0.039583	0.053085	0.10338														0.076473		0.037685	0.089688
134	P05793	ilvC	Ketol-acid reductoisomerase	>sp|P05793|ILVC_ECOLI Ketol-acid reductoisomerase (NADP(+)) OS=Escherichia coli (strain K12) GN=ilvC PE=1 SV=4	54.068	491	0	323.31	36	36	36	1	90.4
135	P05804	uidA	Beta-glucuronidase	>sp|P05804|BGLR_ECOLI Beta-glucuronidase OS=Escherichia coli (strain K12) GN=uidA PE=1 SV=2	68.446	603	0	5.86	7	7	7	1	15.9
136	P05824	recN	DNA repair protein RecN	>sp|P05824|RECN_ECOLI DNA repair protein RecN OS=Escherichia coli (strain K12) GN=recN PE=1 SV=2	61.396	553	0.0043309	2.3396	2	2	2	1	6
137	P05825	fepA	Ferrienterobactin receptor	>sp|P05825|FEPA_ECOLI Ferrienterobactin receptor OS=Escherichia coli (strain K12) GN=fepA PE=1 SV=2	82.106	746	0	323.31	20	20	20	1	39.7
138	P05827	ilvY	HTH-type transcriptional regulator IlvY	>sp|P05827|ILVY_ECOLI HTH-type transcriptional regulator IlvY OS=Escherichia coli (strain K12) GN=ilvY PE=4 SV=1	33.204	297	0	6.3443	3	3	3	1	11.8
139	P05852	tsaD	tRNA N6-adenosine threonylcarbamoyltransferase	>sp|P05852|TSAD_ECOLI tRNA N6-adenosine threonylcarbamoyltransferase OS=Escherichia coli (strain K12) GN=tsaD PE=1 SV=2	36.008	337	0	122.49	9	9	9	1	43.9																																		0.061807
140	P06129	btuB	Vitamin B12 transporter BtuB	>sp|P06129|BTUB_ECOLI Vitamin B12 transporter BtuB OS=Escherichia coli (strain K12) GN=btuB PE=1 SV=2	68.406	614	0	323.31	11	11	11	1	40.4
141	P06136	ftsQ	Cell division protein FtsQ	>sp|P06136|FTSQ_ECOLI Cell division protein FtsQ OS=Escherichia coli (strain K12) GN=ftsQ PE=1 SV=1	31.433	276	0	46.489	4	4	4	1	20.7
142	P06149	dld	D-lactate dehydrogenase	>sp|P06149|DLD_ECOLI Quinone-dependent D-lactate dehydrogenase OS=Escherichia coli (strain K12) GN=dld PE=1 SV=3	64.612	571	0	323.31	22	22	22	1	51																	0.071441
143	P06282	cdh	CDP-diacylglycerol pyrophosphatase	>sp|P06282|CDH_ECOLI CDP-diacylglycerol pyrophosphatase OS=Escherichia coli (strain K12) GN=cdh PE=3 SV=1	28.45	251	0	9.2953	1	1	1	1	4.4
144	P06610	btuE	Vitamin B12 transport periplasmic protein BtuE	>sp|P06610|BTUE_ECOLI Thioredoxin/glutathione peroxidase BtuE OS=Escherichia coli (strain K12) GN=btuE PE=1 SV=1	20.469	183	0	289.43	11	11	11	1	97.3
145	P06611	btuD	Vitamin B12 import ATP-binding protein BtuD	>sp|P06611|BTUD_ECOLI Vitamin B12 import ATP-binding protein BtuD OS=Escherichia coli (strain K12) GN=btuD PE=1 SV=1	27.081	249	0	20.139	5	5	5	1	47.8
146	P06612	topA	DNA topoisomerase 1	>sp|P06612|TOP1_ECOLI DNA topoisomerase 1 OS=Escherichia coli (strain K12) GN=topA PE=1 SV=2	97.349	865	0	323.31	36	36	36	1	59.4														0.038971	0.056876		0.13116												0.080285		0.07761	0.096763	0.10195	0.16849
147	P06616	era	GTPase Era	>sp|P06616|ERA_ECOLI GTPase Era OS=Escherichia coli (strain K12) GN=era PE=1 SV=2	33.81	301	0	103.54	10	10	10	1	56.1												0.038366	0.049785		0.064368	0.074201	0.13719												0.036062	0.042186	0.055812	0.058629	0.068239	0.12828
148	P06709	birA	Bifunctional ligase/repressor BirA	>sp|P06709|BIRA_ECOLI Bifunctional ligase/repressor BirA OS=Escherichia coli (strain K12) GN=birA PE=1 SV=1	35.312	321	0	83.191	9	9	9	1	37.4
149	P06710;P06710-2	dnaX	DNA polymerase III subunit tau	>sp|P06710|DPO3X_ECOLI DNA polymerase III subunit tau OS=Escherichia coli (strain K12) GN=dnaX PE=1 SV=1;>sp|P06710-2|DPO3X_ECOLI Isoform gamma of DNA polymerase III subunit tau OS=Escherichia coli (strain K12) GN=dnaX	71.137	643;431	0	131.74	13;7	13;7	13;7	2	28.6																																		0.21732
150	P06715	gor	Glutathione reductase	>sp|P06715|GSHR_ECOLI Glutathione reductase OS=Escherichia coli (strain K12) GN=gor PE=1 SV=1	48.772	450	0	323.31	15	15	15	1	52.7
151	P06720	melA	Alpha-galactosidase	>sp|P06720|AGAL_ECOLI Alpha-galactosidase OS=Escherichia coli (strain K12) GN=melA PE=1 SV=1	50.657	451	0	34.507	6	6	6	1	17.5
152	P06721	metC	Cystathionine beta-lyase MetC	>sp|P06721|METC_ECOLI Cystathionine beta-lyase MetC OS=Escherichia coli (strain K12) GN=metC PE=1 SV=1	43.212	395	0	323.31	8	8	8	1	24.3
153	P06846	ebgR	HTH-type transcriptional regulator EbgR	>sp|P06846|EBGR_ECOLI HTH-type transcriptional regulator EbgR OS=Escherichia coli (strain K12) GN=ebgR PE=4 SV=2	36.21	327	0	25.954	7	7	7	1	39.1
154	P06959	aceF	Dihydrolipoyllysine-residue acetyltransferase component of pyruvate dehydrogenase complex	>sp|P06959|ODP2_ECOLI Dihydrolipoyllysine-residue acetyltransferase component of pyruvate dehydrogenase complex OS=Escherichia coli (strain K12) GN=aceF PE=1 SV=3	66.095	630	0	323.31	40	40	40	1	80.3					0.003958	0.004875	0.0066992	0.0087863	0.011141	0.011274	0.01407	0.016091	0.017737	0.0217	0.025195	0.027172	0.050383					0.0026871	0.0038663	0.0048261	0.0070998	0.0081152	0.0087314	0.010668	0.013126	0.017062	0.021233	0.02772	0.034165	0.093063
155	P06960	argF	Ornithine carbamoyltransferase chain F	>sp|P06960|OTC2_ECOLI Ornithine carbamoyltransferase subunit F OS=Escherichia coli (strain K12) GN=argF PE=1 SV=4	36.827	334	0	56.246	8	6	6	1	49.1
156	P06961	cca	Multifunctional CCA protein;CCA-adding enzyme;2-nucleotidase;2,3-cyclic phosphodiesterase;Phosphatase	>sp|P06961|CCA_ECOLI Multifunctional CCA protein OS=Escherichia coli (strain K12) GN=cca PE=1 SV=1	46.467	412	0	54.152	5	5	5	1	19.2
157	P06966	dicA	HTH-type transcriptional regulator DicA	>sp|P06966|DICA_ECOLI HTH-type transcriptional regulator DicA OS=Escherichia coli (strain K12) GN=dicA PE=4 SV=1	15.656	135	0	111.59	8	8	8	1	68.1																0.18888	0.30486														0.11529		0.18016	0.29351
158	P06968	dut	Deoxyuridine 5-triphosphate nucleotidohydrolase	>sp|P06968|DUT_ECOLI Deoxyuridine 5-triphosphate nucleotidohydrolase OS=Escherichia coli (strain K12) GN=dut PE=1 SV=1	16.155	151	0.0039113	2.3828	1	1	1	1	5.3
159	P06971	fhuA	Ferrichrome-iron receptor	>sp|P06971|FHUA_ECOLI Ferrichrome outer membrane transporter/phage receptor OS=Escherichia coli (strain K12) GN=fhuA PE=1 SV=2	82.181	747	0	323.31	27	27	27	1	63.9																						0.42538											0.48498	0.047329
160	P06983	hemC	Porphobilinogen deaminase	>sp|P06983|HEM3_ECOLI Porphobilinogen deaminase OS=Escherichia coli (strain K12) GN=hemC PE=1 SV=2	33.851	313	0	157.07	4	4	4	1	28.4
161	P06986	hisC	Histidinol-phosphate aminotransferase	>sp|P06986|HIS8_ECOLI Histidinol-phosphate aminotransferase OS=Escherichia coli (strain K12) GN=hisC PE=1 SV=2	39.36	356	0	323.31	6	6	6	1	39.6
162	P06987	hisB	Histidine biosynthesis bifunctional protein HisB;Histidinol-phosphatase;Imidazoleglycerol-phosphate dehydratase	>sp|P06987|HIS7_ECOLI Histidine biosynthesis bifunctional protein HisB OS=Escherichia coli (strain K12) GN=hisB PE=1 SV=1	40.278	355	0	323.31	11	11	11	1	58.6																	0.015436																	0.0126
163	P06988	hisD	Histidinol dehydrogenase	>sp|P06988|HISX_ECOLI Histidinol dehydrogenase OS=Escherichia coli (strain K12) GN=hisD PE=1 SV=5	46.11	434	0	323.31	9	9	9	1	25.8														0.0088154	0.017119	0.011604	0.021921														0.015929		0.016144	0.020884
164	P06989	hisI	Histidine biosynthesis bifunctional protein HisIE;Phosphoribosyl-AMP cyclohydrolase;Phosphoribosyl-ATP pyrophosphatase	>sp|P06989|HIS2_ECOLI Histidine biosynthesis bifunctional protein HisIE OS=Escherichia coli (strain K12) GN=hisI PE=3 SV=3	22.756	203	0	120.83	6	6	6	1	51.7																																		0.043518
165	P06992	rsmA	Ribosomal RNA small subunit methyltransferase A	>sp|P06992|RSMA_ECOLI Ribosomal RNA small subunit methyltransferase A OS=Escherichia coli (strain K12) GN=rsmA PE=1 SV=1	30.42	273	0	56.262	4	4	4	1	29.7
166	P06996;P77747;P77519;P76335	ompC	Outer membrane protein C	>sp|P06996|OMPC_ECOLI Outer membrane protein C OS=Escherichia coli (strain K12) GN=ompC PE=1 SV=1	40.368	367;377;96;161	0	323.31	14;2;1;1	14;2;1;1	13;2;1;1	4	65.7						0.0032418	0.004302	0.0042965	0.0053018	0.0056319	0.0064157	0.0073148	0.0076307	0.0089015	0.0095969	0.0099923	0.012471							0.0025729	0.0033161	0.0046007	0.0042694	0.0043159	0.0049087	0.0060684	0.0066441	0.0078401	0.0086991	0.011878
167	P06999	pfkB	ATP-dependent 6-phosphofructokinase isozyme 2	>sp|P06999|PFKB_ECOLI ATP-dependent 6-phosphofructokinase isozyme 2 OS=Escherichia coli (strain K12) GN=pfkB PE=1 SV=2	32.456	309	0	323.31	10	10	10	1	60.2																																		0.041108
168	P07000	pldB	Lysophospholipase L2	>sp|P07000|PLDB_ECOLI Lysophospholipase L2 OS=Escherichia coli (strain K12) GN=pldB PE=1 SV=4	38.978	340	0	40.165	2	2	2	1	11.5
169	P07001	pntA	NAD(P) transhydrogenase subunit alpha	>sp|P07001|PNTA_ECOLI NAD(P) transhydrogenase subunit alpha OS=Escherichia coli (strain K12) GN=pntA PE=1 SV=2	54.623	510	0	323.31	17	17	17	1	48.8																	0.012675												0.033634			0.0068807	0.0094454	0.017914
170	P07003	poxB	Pyruvate dehydrogenase [ubiquinone];Alpha-peptide	>sp|P07003|POXB_ECOLI Pyruvate dehydrogenase [ubiquinone] OS=Escherichia coli (strain K12) GN=poxB PE=1 SV=1	62.011	572	0	323.31	21	21	21	1	51.9
171	P07004	proA	Gamma-glutamyl phosphate reductase	>sp|P07004|PROA_ECOLI Gamma-glutamyl phosphate reductase OS=Escherichia coli (strain K12) GN=proA PE=1 SV=2	44.63	417	0	267.35	13	13	13	1	53														0.016167	0.020401		0.02477
172	P07012	prfB	Peptide chain release factor 2	>sp|P07012|RF2_ECOLI Peptide chain release factor RF2 OS=Escherichia coli (strain K12) GN=prfB PE=1 SV=3	41.25	365	0	323.31	11	11	11	1	47.9												0.026041	0.034353	0.039602	0.041412	0.048609	0.083339													0.028672	0.037587	0.039579	0.049854	0.10767
173	P07013	priB	Primosomal replication protein n	>sp|P07013|PRIB_ECOLI Primosomal replication protein N OS=Escherichia coli (strain K12) GN=priB PE=1 SV=3	11.442	104	0.0094017	1.878	1	1	1	1	16.3
174	P07014	sdhB	Succinate dehydrogenase iron-sulfur subunit	>sp|P07014|SDHB_ECOLI Succinate dehydrogenase iron-sulfur subunit OS=Escherichia coli (strain K12) GN=sdhB PE=1 SV=1	26.77	238	0	323.31	9	9	9	1	38.2
175	P07017	tar	Methyl-accepting chemotaxis protein II	>sp|P07017|MCP2_ECOLI Methyl-accepting chemotaxis protein II OS=Escherichia coli (strain K12) GN=tar PE=1 SV=2	59.943	553	0	23.064	5	5	5	1	12.5
176	P07021	yfiB	Putative lipoprotein YfiB	>sp|P07021|YFIB_ECOLI Putative lipoprotein YfiB OS=Escherichia coli (strain K12) GN=yfiB PE=3 SV=2	17.244	160	0.0013268	2.9364	1	1	1	1	9.4
177	P07023	tyrA	T-protein;Chorismate mutase;Prephenate dehydrogenase	>sp|P07023|TYRA_ECOLI T-protein OS=Escherichia coli (strain K12) GN=tyrA PE=1 SV=1	42.042	373	0	323.31	10	10	10	1	41.3
178	P07024	ushA	Protein UshA;UDP-sugar hydrolase;5-nucleotidase	>sp|P07024|USHA_ECOLI Protein UshA OS=Escherichia coli (strain K12) GN=ushA PE=1 SV=2	60.823	550	0	323.31	23	23	23	1	54.9																																		0.041691
179	P07102	appA	Periplasmic AppA protein;Phosphoanhydride phosphohydrolase;4-phytase	>sp|P07102|PPA_ECOLI Periplasmic AppA protein OS=Escherichia coli (strain K12) GN=appA PE=1 SV=2	47.056	432	0	38.772	5	5	5	1	21.5
180	P07109	hisP	Histidine transport ATP-binding protein HisP	>sp|P07109|HISP_ECOLI Histidine transport ATP-binding protein HisP OS=Escherichia coli (strain K12) GN=hisP PE=1 SV=2	28.653	257	0	250.56	7	7	7	1	40.5
181	P07117	putP	Sodium/proline symporter	>sp|P07117|PUTP_ECOLI Sodium/proline symporter OS=Escherichia coli (strain K12) GN=putP PE=1 SV=1	54.344	502	0	21.524	3	3	3	1	11.8
182	P07118	valS	Valine--tRNA ligase	>sp|P07118|SYV_ECOLI Valine--tRNA ligase OS=Escherichia coli (strain K12) GN=valS PE=1 SV=2	108.19	951	0	323.31	31	31	31	1	49.1										0.030909	0.12551	0.0097069		0.016543	0.013912	0.01643	0.031417			1.0614								0.15255			0.17121	0.013054	0.015477	0.048338
183	P07395	pheT	Phenylalanine--tRNA ligase beta subunit	>sp|P07395|SYFB_ECOLI Phenylalanine--tRNA ligase beta subunit OS=Escherichia coli (strain K12) GN=pheT PE=1 SV=2	87.377	795	0	323.31	20	20	20	1	41.8														0.014295	0.016913	0.018281	0.03747													0.0109	0.012952	0.015468	0.019403	0.042139
184	P07604	tyrR	Transcriptional regulatory protein TyrR	>sp|P07604|TYRR_ECOLI Transcriptional regulatory protein TyrR OS=Escherichia coli (strain K12) GN=tyrR PE=1 SV=2	57.655	513	0	316.07	12	12	12	1	30.4																																		0.15735
185	P07623	metA	Homoserine O-succinyltransferase	>sp|P07623|METAS_ECOLI Homoserine O-succinyltransferase OS=Escherichia coli (strain K12) GN=metAS PE=1 SV=4	35.727	309	0	8.9591	2	2	2	1	5.2
186	P07639	aroB	3-dehydroquinate synthase	>sp|P07639|AROB_ECOLI 3-dehydroquinate synthase OS=Escherichia coli (strain K12) GN=aroB PE=1 SV=1	38.881	362	0	323.31	12	12	12	1	55.2
187	P07648	recC	RecBCD enzyme subunit RecC	>sp|P07648|RECC_ECOLI RecBCD enzyme subunit RecC OS=Escherichia coli (strain K12) GN=recC PE=1 SV=1	128.85	1122	0	22.245	3	3	3	1	3.2
188	P07649	truA	tRNA pseudouridine synthase A	>sp|P07649|TRUA_ECOLI tRNA pseudouridine synthase A OS=Escherichia coli (strain K12) GN=truA PE=1 SV=1	30.399	270	0	27.785	6	6	6	1	39.6
189	P07650	deoA	Thymidine phosphorylase	>sp|P07650|TYPH_ECOLI Thymidine phosphorylase OS=Escherichia coli (strain K12) GN=deoA PE=1 SV=3	47.207	440	0	286.64	14	14	14	1	47
190	P07654	pstA	Phosphate transport system permease protein PstA	>sp|P07654|PSTA_ECOLI Phosphate transport system permease protein PstA OS=Escherichia coli (strain K12) GN=pstA PE=1 SV=1	32.321	296	0	23.651	3	3	3	1	14.2
191	P07762	glgB	1,4-alpha-glucan branching enzyme GlgB	>sp|P07762|GLGB_ECOLI 1,4-alpha-glucan branching enzyme GlgB OS=Escherichia coli (strain K12) GN=glgB PE=1 SV=1	84.336	728	0	323.31	15	15	15	1	37
192	P07813	leuS	Leucine--tRNA ligase	>sp|P07813|SYL_ECOLI Leucine--tRNA ligase OS=Escherichia coli (strain K12) GN=leuS PE=1 SV=2	97.233	860	0	323.31	34	34	34	1	55.9	0.95578	1.126	1.061	0.90544	0.90956		0.87585	1.0598	0.57605	0.23592	0.090065	0.022235	0.011814	0.012031	0.012638	0.0138	0.027486												0.018709		0.011911	0.014467	0.015521	0.032882		0.29296
193	P07821	fhuC	Iron(3+)-hydroxamate import ATP-binding protein FhuC	>sp|P07821|FHUC_ECOLI Iron(3+)-hydroxamate import ATP-binding protein FhuC OS=Escherichia coli (strain K12) GN=fhuC PE=1 SV=3	28.886	265	0	31.619	4	4	4	1	32.8
194	P07822	fhuD	Iron(3+)-hydroxamate-binding protein FhuD	>sp|P07822|FHUD_ECOLI Iron(3+)-hydroxamate-binding protein FhuD OS=Escherichia coli (strain K12) GN=fhuD PE=1 SV=3	32.998	296	0	4.9746	2	2	2	1	13.5
195	P07862	ddlB	D-alanine--D-alanine ligase B	>sp|P07862|DDLB_ECOLI D-alanine--D-alanine ligase B OS=Escherichia coli (strain K12) GN=ddlB PE=1 SV=3	32.839	306	0	323.31	9	9	9	1	51.6
196	P07913	tdh	L-threonine 3-dehydrogenase	>sp|P07913|TDH_ECOLI L-threonine 3-dehydrogenase OS=Escherichia coli (strain K12) GN=tdh PE=1 SV=1	37.239	341	0	323.31	9	9	9	1	44.6															0.028388		0.048022
197	P08142	ilvB	Acetolactate synthase isozyme 1 large subunit	>sp|P08142|ILVB_ECOLI Acetolactate synthase isozyme 1 large subunit OS=Escherichia coli (strain K12) GN=ilvB PE=1 SV=1	60.44	562	0	323.31	10	10	10	1	36.5
198	P08178	purM	Phosphoribosylformylglycinamidine cyclo-ligase	>sp|P08178|PUR5_ECOLI Phosphoribosylformylglycinamidine cyclo-ligase OS=Escherichia coli (strain K12) GN=purM PE=1 SV=3	36.854	345	0	323.31	12	12	12	1	46.7
199	P08179	purN	Phosphoribosylglycinamide formyltransferase	>sp|P08179|PUR3_ECOLI Phosphoribosylglycinamide formyltransferase OS=Escherichia coli (strain K12) GN=purN PE=1 SV=1	23.238	212	0	30.285	4	4	4	1	43.4
200	P08189	fimF	Protein FimF	>sp|P08189|FIMF_ECOLI Protein FimF OS=Escherichia coli (strain K12) GN=fimF PE=1 SV=2	18.715	176	0.00045269	4.0773	1	1	1	1	16.5
201	P08192	folC	Bifunctional protein FolC;Folylpolyglutamate synthase;Dihydrofolate synthase	>sp|P08192|FOLC_ECOLI Dihydrofolate synthase/folylpolyglutamate synthase OS=Escherichia coli (strain K12) GN=folC PE=1 SV=2	45.405	422	0	148.53	10	10	10	1	36
202	P08194	glpT	Glycerol-3-phosphate transporter	>sp|P08194|GLPT_ECOLI Glycerol-3-phosphate transporter OS=Escherichia coli (strain K12) GN=glpT PE=1 SV=1	50.31	452	0	36.454	7	7	7	1	19.2
203	P08200	icd	Isocitrate dehydrogenase [NADP]	>sp|P08200|IDH_ECOLI Isocitrate dehydrogenase [NADP] OS=Escherichia coli (strain K12) GN=icd PE=1 SV=1	45.756	416	0	323.31	22	22	22	1	64.2					0.0030562	0.0033444	0.0041818	0.0052579	0.0055027	0.0067074	0.008314	0.0084403	0.009462	0.011154	0.011355	0.012333	0.020429								0.0032642	0.003374	0.0041159	0.005131	0.0058318	0.0069466	0.008356	0.010165	0.01128	0.024611
204	P08202	araA	L-arabinose isomerase	>sp|P08202|ARAA_ECOLI L-arabinose isomerase OS=Escherichia coli (strain K12) GN=araA PE=1 SV=3	56.073	500	0	323.31	18	18	18	1	48.6																																		0.015612
205	P08203	araD	L-ribulose-5-phosphate 4-epimerase	>sp|P08203|ARAD_ECOLI L-ribulose-5-phosphate 4-epimerase AraD OS=Escherichia coli (strain K12) GN=araD PE=1 SV=2	25.519	231	0	127.1	4	4	4	1	42.4
206	P08204	araB	Ribulokinase	>sp|P08204|ARAB_ECOLI Ribulokinase OS=Escherichia coli (strain K12) GN=araB PE=1 SV=4	61.089	566	0	136.8	7	7	7	1	18.9
207	P08244	pyrF	Orotidine 5-phosphate decarboxylase	>sp|P08244|PYRF_ECOLI Orotidine 5-phosphate decarboxylase OS=Escherichia coli (strain K12) GN=pyrF PE=1 SV=1	26.35	245	0	256.91	6	6	6	1	48.6
208	P08245	yciH	Uncharacterized protein YciH	>sp|P08245|YCIH_ECOLI Uncharacterized protein YciH OS=Escherichia coli (strain K12) GN=yciH PE=1 SV=1	11.396	108	0	62.843	5	5	5	1	62																0.19893																		0.34538
209	P08312	pheS	Phenylalanine--tRNA ligase alpha subunit	>sp|P08312|SYFA_ECOLI Phenylalanine--tRNA ligase alpha subunit OS=Escherichia coli (strain K12) GN=pheS PE=1 SV=2	36.831	327	0	323.31	7	7	7	1	22.9													0.018552	0.021385	0.023122	0.025705	0.044846									0.0080929	0.0091307		0.015564	0.018346	0.023809	0.026429	0.031327	0.056783
210	P08331	cpdB	2,3-cyclic-nucleotide 2-phosphodiesterase/3-nucleotidase	>sp|P08331|CPDB_ECOLI 2,3-cyclic-nucleotide 2-phosphodiesterase/3-nucleotidase OS=Escherichia coli (strain K12) GN=cpdB PE=1 SV=2	70.831	647	0	323.31	33	33	33	1	73.7
211	P08365	chpS	Antitoxin ChpS	>sp|P08365|CHPS_ECOLI Antitoxin ChpS OS=Escherichia coli (strain K12) GN=chpS PE=1 SV=1	9.2715	83	0.00044883	3.6491	1	1	1	1	19.3
212	P08368	creB	Transcriptional regulatory protein CreB	>sp|P08368|CREB_ECOLI Transcriptional regulatory protein CreB OS=Escherichia coli (strain K12) GN=creB PE=1 SV=1	26.125	229	0	19.494	1	1	1	1	10.5
213	P08369	creD	Inner membrane protein CreD	>sp|P08369|CRED_ECOLI Inner membrane protein CreD OS=Escherichia coli (strain K12) GN=creD PE=1 SV=1	49.829	450	0	323.31	7	7	7	1	32.2										0.036238		0.046424	0.051333	0.061824	0.062689	0.063131	0.068872											0.036854	0.047885	0.046525	0.052117	0.047235	0.049701	0.043165
214	P08373	murB	UDP-N-acetylenolpyruvoylglucosamine reductase	>sp|P08373|MURB_ECOLI UDP-N-acetylenolpyruvoylglucosamine reductase OS=Escherichia coli (strain K12) GN=murB PE=1 SV=1	37.851	342	0	117.43	11	11	11	1	53.2
215	P08390	usg	USG-1 protein	>sp|P08390|USG_ECOLI USG-1 protein OS=Escherichia coli (strain K12) GN=usg PE=1 SV=1	36.364	337	0	202.71	5	5	5	1	12.8
216	P08394	recB	RecBCD enzyme subunit RecB	>sp|P08394|RECB_ECOLI RecBCD enzyme subunit RecB OS=Escherichia coli (strain K12) GN=recB PE=1 SV=1	133.96	1180	0	10.739	5	5	5	1	6.6
217	P08395	sppA	Protease 4	>sp|P08395|SPPA_ECOLI Protease 4 OS=Escherichia coli (strain K12) GN=sppA PE=1 SV=2	67.219	618	0	323.31	15	15	15	1	46.4
218	P08400	phoR	Phosphate regulon sensor protein PhoR	>sp|P08400|PHOR_ECOLI Phosphate regulon sensor protein PhoR OS=Escherichia coli (strain K12) GN=phoR PE=1 SV=1	49.629	431	0	16.144	6	6	6	1	20.4
219	P08401	creC	Sensor protein CreC	>sp|P08401|CREC_ECOLI Sensor protein CreC OS=Escherichia coli (strain K12) GN=creC PE=1 SV=2	52.176	474	0	20.331	5	5	5	1	12.4
220	P08506	dacC	D-alanyl-D-alanine carboxypeptidase DacC	>sp|P08506|DACC_ECOLI D-alanyl-D-alanine carboxypeptidase DacC OS=Escherichia coli (strain K12) GN=dacC PE=1 SV=2	43.608	400	0	323.31	19	19	19	1	59.8														0.014385	0.015447	0.01646	0.026753															0.03416	0.017632	0.047777
221	P08622	dnaJ	Chaperone protein DnaJ	>sp|P08622|DNAJ_ECOLI Chaperone protein DnaJ OS=Escherichia coli (strain K12) GN=dnaJ PE=1 SV=3	41.1	376	0	323.31	16	16	16	1	50.8									0.048777	0.052061	0.070093	0.090608	0.11151	0.1553	0.1754	0.25193	0.75685							0.030535	0.03362	0.047245	0.06941	0.07102	0.093772	0.12821	0.17812	0.23691	0.29699	0.85554
222	P08660	lysC	Lysine-sensitive aspartokinase 3	>sp|P08660|AK3_ECOLI Lysine-sensitive aspartokinase 3 OS=Escherichia coli (strain K12) GN=lysC PE=1 SV=2	48.531	449	0	129.44	5	5	5	1	15.1
223	P08839	ptsI	Phosphoenolpyruvate-protein phosphotransferase	>sp|P08839|PT1_ECOLI Phosphoenolpyruvate-protein phosphotransferase OS=Escherichia coli (strain K12) GN=ptsI PE=1 SV=1	63.561	575	0	323.31	27	27	27	1	61.6								0.0052342	0.0053016	0.0064837	0.008356	0.0097691	0.010107	0.012577	0.015259	0.014516	0.031852							0.0047228	0.0050505	0.0061131	0.007456	0.010569	0.011192	0.014081	0.017414	0.021182	0.024554	0.050442
224	P08956	hsdR	Type I restriction enzyme EcoKI R protein	>sp|P08956|T1RK_ECOLI Type I restriction enzyme EcoKI R protein OS=Escherichia coli (strain K12) GN=hsdR PE=3 SV=3	134.09	1170	0	323.31	37	37	37	1	48.5
225	P08957	hsdM	Type I restriction enzyme EcoKI M protein	>sp|P08957|T1MK_ECOLI Type I restriction enzyme EcoKI M protein OS=Escherichia coli (strain K12) GN=hsdM PE=1 SV=1	59.306	529	0	320.92	20	20	20	1	53.3
226	P08997	aceB	Malate synthase A	>sp|P08997|MASY_ECOLI Malate synthase A OS=Escherichia coli (strain K12) GN=aceB PE=1 SV=1	60.273	533	0	323.31	19	19	19	1	54.8									0.0080567		0.00836	0.0082205	0.010429	0.0093927	0.012424	0.010542	0.015452									0.023465	0.0069929	0.0077016	0.0085573	0.008416	0.0096959	0.010696	0.013264	0.031302
227	P09029	purK	N5-carboxyaminoimidazole ribonucleotide synthase	>sp|P09029|PURK_ECOLI N5-carboxyaminoimidazole ribonucleotide synthase OS=Escherichia coli (strain K12) GN=purK PE=1 SV=2	39.461	355	0	4.4026	1	1	1	1	3.1
228	P09030	xthA	Exodeoxyribonuclease III	>sp|P09030|EX3_ECOLI Exodeoxyribonuclease III OS=Escherichia coli (strain K12) GN=xthA PE=1 SV=4	30.969	268	0	309	9	9	9	1	49.3																	0.038631																	0.059998
229	P09053	avtA	Valine--pyruvate aminotransferase	>sp|P09053|AVTA_ECOLI Valine--pyruvate aminotransferase OS=Escherichia coli (strain K12) GN=avtA PE=1 SV=3	46.711	417	0	212.63	9	9	9	1	23.7
230	P09099	xylB	Xylulose kinase	>sp|P09099|XYLB_ECOLI Xylulose kinase OS=Escherichia coli (strain K12) GN=xylB PE=1 SV=1	52.618	484	0	50.941	6	6	6	1	26
231	P09126	hemD	Uroporphyrinogen-III synthase	>sp|P09126|HEM4_ECOLI Uroporphyrinogen-III synthase OS=Escherichia coli (strain K12) GN=hemD PE=3 SV=1	27.798	246	0	50.166	2	2	2	1	10.6
232	P09127	hemX	Putative uroporphyrinogen-III C-methyltransferase	>sp|P09127|HEMX_ECOLI Putative uroporphyrinogen-III C-methyltransferase OS=Escherichia coli (strain K12) GN=hemX PE=1 SV=1	42.962	393	0	323.31	15	15	15	1	48.6
233	P09147	galE	UDP-glucose 4-epimerase	>sp|P09147|GALE_ECOLI UDP-glucose 4-epimerase OS=Escherichia coli (strain K12) GN=galE PE=1 SV=1	37.265	338	0	323.31	14	14	14	1	74.6
234	P09148	galT	Galactose-1-phosphate uridylyltransferase	>sp|P09148|GAL7_ECOLI Galactose-1-phosphate uridylyltransferase OS=Escherichia coli (strain K12) GN=galT PE=1 SV=2	39.645	348	0	74.794	10	10	10	1	57.5
235	P09151	leuA	2-isopropylmalate synthase	>sp|P09151|LEU1_ECOLI 2-isopropylmalate synthase OS=Escherichia coli (strain K12) GN=leuA PE=1 SV=5	57.297	523	0	323.31	18	18	18	1	69.8												0.0083341		0.0093665		0.0080021	0.014154
236	P09152	narG	Respiratory nitrate reductase 1 alpha chain	>sp|P09152|NARG_ECOLI Respiratory nitrate reductase 1 alpha chain OS=Escherichia coli (strain K12) GN=narG PE=1 SV=4	140.49	1247	0.0068699	2.0638	7	7	6	1	10.3
237	P09155	rnd	Ribonuclease D	>sp|P09155|RND_ECOLI Ribonuclease D OS=Escherichia coli (strain K12) GN=rnd PE=1 SV=1	42.734	375	0	38.159	6	6	6	1	27.7
238	P09158	speE	Polyamine aminopropyl transferase	>sp|P09158|SPEE_ECOLI Polyamine aminopropyltransferase OS=Escherichia coli (strain K12) GN=speE PE=1 SV=2	32.321	288	0	228.11	5	5	5	1	47.6
239	P09162	yjaA	Uncharacterized protein YjaA	>sp|P09162|YJAA_ECOLI Uncharacterized protein YjaA OS=Escherichia coli (strain K12) GN=yjaA PE=4 SV=1	14.447	127	0	7.0626	1	1	1	1	17.3
240	P09169	ompT	Protease 7	>sp|P09169|OMPT_ECOLI Protease 7 OS=Escherichia coli (strain K12) GN=ompT PE=1 SV=1	35.562	317	0	323.31	17	17	17	1	45.4							0.0025383	0.0031131	0.00379	0.0043013	0.0049324	0.0055049	0.0061119	0.0071756	0.0077575	0.0088103	0.01359							0.0020396	0.0026218	0.0036192	0.0032412	0.0042746	0.0049682	0.0053008	0.0065454	0.0085602	0.01003	0.020595
241	P09323	nagE	PTS system N-acetylglucosamine-specific EIICBA component;N-acetylglucosamine permease IIC component;N-acetylglucosamine-specific phosphotransferase enzyme IIB component;N-acetylglucosamine-specific phosphotransferase enzyme IIA component	>sp|P09323|PTW3C_ECOLI PTS system N-acetylglucosamine-specific EIICBA component OS=Escherichia coli (strain K12) GN=nagE PE=1 SV=1	68.346	648	0	217.37	15	15	15	1	30.6																																		0.027224
242	P09372	grpE	Protein GrpE	>sp|P09372|GRPE_ECOLI Protein GrpE OS=Escherichia coli (strain K12) GN=grpE PE=1 SV=1	21.798	197	0	323.31	7	7	7	1	70.6							0.01128	0.015978	0.018019	0.021855	0.029102	0.035842	0.041035	0.062042	0.077467	0.099424	0.29094								0.015047	0.020056	0.020707	0.033856	0.039504	0.060286	0.086028	0.11124	0.14683	0.47688
243	P09373	pflB	Formate acetyltransferase 1	>sp|P09373|PFLB_ECOLI Formate acetyltransferase 1 OS=Escherichia coli (strain K12) GN=pflB PE=1 SV=2	85.356	760	0	323.31	38	38	36	1	78.7					0.0034773	0.0048335		0.0073355	0.008825	0.009266	0.011754	0.01297	0.014688	0.016637	0.018135	0.01804	0.026352										0.0087426	0.017555	0.012094	0.012784	0.017396	0.018802	0.017799	0.028764
244	P09394	glpQ	Glycerophosphoryl diester phosphodiesterase	>sp|P09394|GLPQ_ECOLI Glycerophosphodiester phosphodiesterase, periplasmic OS=Escherichia coli (strain K12) GN=glpQ PE=1 SV=2	40.843	358	0	323.31	25	25	25	1	84.4
245	P09424	mtlD	Mannitol-1-phosphate 5-dehydrogenase	>sp|P09424|MTLD_ECOLI Mannitol-1-phosphate 5-dehydrogenase OS=Escherichia coli (strain K12) GN=mtlD PE=1 SV=3	41.139	382	0	323.31	16	16	16	1	61.5																																		0.058695
246	P09546	putA	Bifunctional protein PutA;Proline dehydrogenase;Delta-1-pyrroline-5-carboxylate dehydrogenase	>sp|P09546|PUTA_ECOLI Bifunctional protein PutA OS=Escherichia coli (strain K12) GN=putA PE=1 SV=3	143.81	1320	0	105.8	16	16	16	1	20.8
247	P09549	dedD	Protein DedD	>sp|P09549|DEDD_ECOLI Cell division protein DedD OS=Escherichia coli (strain K12) GN=dedD PE=3 SV=2	22.938	220	0	61.529	7	7	7	1	43.2
248	P09551	argT	Lysine/arginine/ornithine-binding periplasmic protein	>sp|P09551|ARGT_ECOLI Lysine/arginine/ornithine-binding periplasmic protein OS=Escherichia coli (strain K12) GN=argT PE=1 SV=3	27.991	260	0	323.31	17	17	17	1	60.8												0.0055325		0.006535		0.0079029	0.018947																	0.030433
249	P09831	gltB	Glutamate synthase [NADPH] large chain	>sp|P09831|GLTB_ECOLI Glutamate synthase [NADPH] large chain OS=Escherichia coli (strain K12) GN=gltB PE=1 SV=3	163.3	1486	0	323.31	40	40	40	1	42.8												0.0084702	0.0062313				0.014501
250	P09832	gltD	Glutamate synthase [NADPH] small chain	>sp|P09832|GLTD_ECOLI Glutamate synthase [NADPH] small chain OS=Escherichia coli (strain K12) GN=gltD PE=1 SV=3	52.015	472	0	323.31	24	24	24	1	73.7										0.010488		0.012276		0.011269		0.034447	0.029078
251	P09833	modC	Molybdenum import ATP-binding protein ModC	>sp|P09833|MODC_ECOLI Molybdenum import ATP-binding protein ModC OS=Escherichia coli (strain K12) GN=modC PE=3 SV=4	39.102	352	0	18.442	6	6	6	1	29
252	P09980	rep	ATP-dependent DNA helicase Rep	>sp|P09980|REP_ECOLI ATP-dependent DNA helicase Rep OS=Escherichia coli (strain K12) GN=rep PE=1 SV=3	77.023	673	0	144.72	19	19	19	1	41.8
253	P0A698	uvrA	UvrABC system protein A	>sp|P0A698|UVRA_ECOLI UvrABC system protein A OS=Escherichia coli (strain K12) GN=uvrA PE=1 SV=1	103.87	940	0	260.44	21	21	21	1	34.5																																		0.093859
254	P0A6A0	ubiB	Probable protein kinase UbiB	>sp|P0A6A0|UBIB_ECOLI Probable protein kinase UbiB OS=Escherichia coli (strain K12) GN=ubiB PE=1 SV=1	63.202	546	0	49.552	13	13	13	1	31.9
255	P0A6A3	ackA	Acetate kinase	>sp|P0A6A3|ACKA_ECOLI Acetate kinase OS=Escherichia coli (strain K12) GN=ackA PE=1 SV=1	43.29	400	0	323.31	12	12	12	1	62.2						0.011569	0.014155	0.017651	0.022218	0.025593	0.03306	0.037498	0.040216	0.048493	0.058393	0.061634	0.10906								0.014043		0.02071	0.025502	0.030674	0.035601	0.049812	0.053784	0.065601	0.12571
256	P0A6A6	leuC	3-isopropylmalate dehydratase large subunit	>sp|P0A6A6|LEUC_ECOLI 3-isopropylmalate dehydratase large subunit OS=Escherichia coli (strain K12) GN=leuC PE=1 SV=2	49.881	466	0	323.31	15	15	15	1	41							0.0068174	0.010135	0.011599	0.011277	0.012729	0.011881	0.011415	0.012642	0.013265	0.01478	0.01812
257	P0A6A8	acpP	Acyl carrier protein	>sp|P0A6A8|ACP_ECOLI Acyl carrier protein OS=Escherichia coli (strain K12) GN=acpP PE=1 SV=2	8.6394	78	0	138.51	7	7	7	1	44.9																															0.018166			0.066409
258	P0A6B4	alr	Alanine racemase, biosynthetic	>sp|P0A6B4|ALR1_ECOLI Alanine racemase, biosynthetic OS=Escherichia coli (strain K12) GN=alr PE=1 SV=1	39.152	359	0	101.7	4	4	4	1	23.4
259	P0A6B7	iscS	Cysteine desulfurase IscS	>sp|P0A6B7|ISCS_ECOLI Cysteine desulfurase IscS OS=Escherichia coli (strain K12) GN=iscS PE=1 SV=1	45.089	404	0	323.31	10	10	10	1	34.7			0.0078111	0.014825	0.018393	0.023087	0.032661	0.048635	0.055497	0.060677	0.073304	0.09055	0.093371	0.11356	0.14601	0.14905	0.33573					0.012567	0.016495	0.02333	0.02748	0.037129	0.045943	0.06213	0.072132	0.083922	0.109	0.13623	0.15735	0.39048
260	P0A6C1	nfo	Endonuclease 4	>sp|P0A6C1|END4_ECOLI Endonuclease 4 OS=Escherichia coli (strain K12) GN=nfo PE=1 SV=1	31.479	285	0	298.96	6	6	6	1	36.8
261	P0A6C5	argA	Amino-acid acetyltransferase	>sp|P0A6C5|ARGA_ECOLI Amino-acid acetyltransferase OS=Escherichia coli (strain K12) GN=argA PE=1 SV=1	49.195	443	0	101.27	10	10	10	1	41.1
262	P0A6C8	argB	Acetylglutamate kinase	>sp|P0A6C8|ARGB_ECOLI Acetylglutamate kinase OS=Escherichia coli (strain K12) GN=argB PE=1 SV=1	27.159	258	0	281.16	10	10	10	1	59.3
263	P0A6D0	argR	Arginine repressor	>sp|P0A6D0|ARGR_ECOLI Arginine repressor OS=Escherichia coli (strain K12) GN=argR PE=1 SV=1	16.994	156	0	221.97	6	6	6	1	64.1
264	P0A6D3	aroA	3-phosphoshikimate 1-carboxyvinyltransferase	>sp|P0A6D3|AROA_ECOLI 3-phosphoshikimate 1-carboxyvinyltransferase OS=Escherichia coli (strain K12) GN=aroA PE=1 SV=1	46.095	427	0	282.09	12	12	12	1	47.5
265	P0A6D7	aroK	Shikimate kinase 1	>sp|P0A6D7|AROK_ECOLI Shikimate kinase 1 OS=Escherichia coli (strain K12) GN=aroK PE=1 SV=2	19.538	173	0	323.31	7	7	7	1	68.2											0.061744	0.071022	0.068155	0.1064	0.11254		0.23704											0.034541	0.048785	0.05501	0.071545	0.088815	0.10286	0.19127
266	P0A6E1	aroL	Shikimate kinase 2	>sp|P0A6E1|AROL_ECOLI Shikimate kinase 2 OS=Escherichia coli (strain K12) GN=aroL PE=1 SV=3	19.151	174	0	4.7664	2	2	2	1	8.6
267	P0A6E4	argG	Argininosuccinate synthase	>sp|P0A6E4|ASSY_ECOLI Argininosuccinate synthase OS=Escherichia coli (strain K12) GN=argG PE=1 SV=2	49.898	447	0	323.31	13	13	13	1	57.3										0.0070469	0.0091528			0.0093814	0.011575	0.010852	0.021002															0.0072705	0.0081346	0.015462
268	P0A6E6	atpC	ATP synthase epsilon chain	>sp|P0A6E6|ATPE_ECOLI ATP synthase epsilon chain OS=Escherichia coli (strain K12) GN=atpC PE=1 SV=2	15.068	139	0	323.31	8	8	8	1	66.2																																0.011253
269	P0A6E9	bioD2	ATP-dependent dethiobiotin synthetase BioD 2	>sp|P0A6E9|BIOD2_ECOLI ATP-dependent dethiobiotin synthetase BioD 2 OS=Escherichia coli (strain K12) GN=bioD2 PE=3 SV=1	24.981	231	0	7.6195	2	2	2	1	12.6
270	P0A6F1	carA	Carbamoyl-phosphate synthase small chain	>sp|P0A6F1|CARA_ECOLI Carbamoyl-phosphate synthase small chain OS=Escherichia coli (strain K12) GN=carA PE=1 SV=1	41.431	382	0	323.31	12	12	12	1	58.1
271	P0A6F3	glpK	Glycerol kinase	>sp|P0A6F3|GLPK_ECOLI Glycerol kinase OS=Escherichia coli (strain K12) GN=glpK PE=1 SV=2	56.23	502	0	323.31	17	17	17	1	71.1
272	P0A6F5	groL	60 kDa chaperonin	>sp|P0A6F5|CH60_ECOLI 60 kDa chaperonin OS=Escherichia coli (strain K12) GN=groL PE=1 SV=2	57.328	548	0	323.31	34	34	34	1	89.6					0.0022053	0.0028325	0.0040748	0.0067554	0.0077214	0.0086743	0.011033	0.013124	0.016216	0.020189	0.024518	0.02927	0.062869					0.0026871	0.0033087	0.0047346	0.00605	0.0079183	0.0096629	0.013501	0.01653	0.019094	0.027306	0.035158	0.041625	0.093623
273	P0A6F9	groS	10 kDa chaperonin	>sp|P0A6F9|CH10_ECOLI 10 kDa chaperonin OS=Escherichia coli (strain K12) GN=groS PE=1 SV=1	10.387	97	0	323.31	7	7	7	1	89.7				0.0038936	0.0057448	0.0080095	0.01346	0.019415	0.024286	0.028047	0.038541	0.048844	0.054255	0.080432	0.11341	0.13771	0.41441					0.0061804	0.008836	0.014514	0.021769	0.02786	0.032561	0.04885	0.06376	0.072154	0.12158	0.14957	0.2065	0.60909
274	P0A6G3	pncC	Nicotinamide-nucleotide amidohydrolase PncC	>sp|P0A6G3|PNCC_ECOLI Nicotinamide-nucleotide amidohydrolase PncC OS=Escherichia coli (strain K12) GN=pncC PE=1 SV=1	17.582	165	0	210.22	5	5	5	1	69.7
275	P0A6G7	clpP	ATP-dependent Clp protease proteolytic subunit	>sp|P0A6G7|CLPP_ECOLI ATP-dependent Clp protease proteolytic subunit OS=Escherichia coli (strain K12) GN=clpP PE=1 SV=1	23.186	207	0	323.31	3	3	3	1	43.5
276	P0A6H1	clpX	ATP-dependent Clp protease ATP-binding subunit ClpX	>sp|P0A6H1|CLPX_ECOLI ATP-dependent Clp protease ATP-binding subunit ClpX OS=Escherichia coli (strain K12) GN=clpX PE=1 SV=2	46.355	424	0	323.31	21	21	21	1	76.4				0.030357	0.013386	0.017483	0.025369	0.033823	0.033697	0.041798	0.050653	0.053459	0.055462	0.067193	0.078081	0.082766	0.15763							0.035483	0.027729	0.031542	0.035979	0.047596	0.058457	0.066404	0.089624	0.093084	0.10438	0.21924
277	P0A6H5	hslU	ATP-dependent protease ATPase subunit HslU	>sp|P0A6H5|HSLU_ECOLI ATP-dependent protease ATPase subunit HslU OS=Escherichia coli (strain K12) GN=hslU PE=1 SV=1	49.593	443	0	323.31	24	24	24	1	66.6								0.014967		0.020544	0.025082	0.030433	0.030715	0.039973	0.060592	0.066677	0.16094							0.011495	0.013744	0.019664	0.023812	0.02702	0.033797	0.04408	0.058441	0.075957	0.096107	0.23736
278	P0A6H8	clsA	Cardiolipin synthase A	>sp|P0A6H8|CLSA_ECOLI Cardiolipin synthase A OS=Escherichia coli (strain K12) GN=clsA PE=1 SV=1	54.822	486	0	138.82	6	6	6	1	18.7
279	P0A6I0	cmk	Cytidylate kinase	>sp|P0A6I0|KCY_ECOLI Cytidylate kinase OS=Escherichia coli (strain K12) GN=cmk PE=1 SV=1	24.746	227	0	66.814	4	4	4	1	26.4																	0.24928
280	P0A6I3	coaA	Pantothenate kinase	>sp|P0A6I3|COAA_ECOLI Pantothenate kinase OS=Escherichia coli (strain K12) GN=coaA PE=1 SV=1	36.359	316	0	73.908	8	8	8	1	42.7
281	P0A6I6	coaD	Phosphopantetheine adenylyltransferase	>sp|P0A6I6|COAD_ECOLI Phosphopantetheine adenylyltransferase OS=Escherichia coli (strain K12) GN=coaD PE=1 SV=1	17.836	159	0	108.4	2	2	2	1	22
282	P0A6I9	coaE	Dephospho-CoA kinase	>sp|P0A6I9|COAE_ECOLI Dephospho-CoA kinase OS=Escherichia coli (strain K12) GN=coaE PE=1 SV=1	22.621	206	0	20.151	2	2	2	1	15
283	P0A6J1	cysC	Adenylyl-sulfate kinase	>sp|P0A6J1|CYSC_ECOLI Adenylyl-sulfate kinase OS=Escherichia coli (strain K12) GN=cysC PE=1 SV=2	22.321	201	0	111.09	2	2	2	1	20.9
284	P0A6J3	cysZ	Protein CysZ	>sp|P0A6J3|CYSZ_ECOLI Sulfate transporter CysZ OS=Escherichia coli (strain K12) GN=cysZ PE=1 SV=1	29.305	253	0	21.494	2	2	2	1	11.9
285	P0A6J5	dadA	D-amino acid dehydrogenase	>sp|P0A6J5|DADA_ECOLI D-amino acid dehydrogenase OS=Escherichia coli (strain K12) GN=dadA PE=1 SV=1	47.607	432	0	180.55	8	8	8	1	37																																		0.14289
286	P0A6J8	ddlA	D-alanine--D-alanine ligase A	>sp|P0A6J8|DDLA_ECOLI D-alanine--D-alanine ligase A OS=Escherichia coli (strain K12) GN=ddlA PE=3 SV=1	39.315	364	0	265.76	12	12	12	1	40.9																																		0.46583
287	P0A6K1	dapF	Diaminopimelate epimerase	>sp|P0A6K1|DAPF_ECOLI Diaminopimelate epimerase OS=Escherichia coli (strain K12) GN=dapF PE=1 SV=1	30.208	274	0	17.541	1	1	1	1	8
288	P0A6K3	def	Peptide deformylase	>sp|P0A6K3|DEF_ECOLI Peptide deformylase OS=Escherichia coli (strain K12) GN=def PE=1 SV=2	19.328	169	0	78.391	4	4	4	1	33.7																																		0.16423
289	P0A6K6	deoB	Phosphopentomutase	>sp|P0A6K6|DEOB_ECOLI Phosphopentomutase OS=Escherichia coli (strain K12) GN=deoB PE=1 SV=1	44.369	407	0	323.31	12	12	12	1	56.3											0.03113	0.03689	0.036872	0.045966	0.04864	0.046667	0.0803												0.029693	0.049616	0.044097	0.057686	0.063518	0.14723
290	P0A6L0	deoC	Deoxyribose-phosphate aldolase	>sp|P0A6L0|DEOC_ECOLI Deoxyribose-phosphate aldolase OS=Escherichia coli (strain K12) GN=deoC PE=1 SV=1	27.733	259	0	265.34	13	13	13	1	52.5
291	P0A6L2	dapA	4-hydroxy-tetrahydrodipicolinate synthase	>sp|P0A6L2|DAPA_ECOLI 4-hydroxy-tetrahydrodipicolinate synthase OS=Escherichia coli (strain K12) GN=dapA PE=1 SV=1	31.27	292	0	323.31	9	9	9	1	48.6														0.020927			0.033125																	0.034686
292	P0A6L4	nanA	N-acetylneuraminate lyase	>sp|P0A6L4|NANA_ECOLI N-acetylneuraminate lyase OS=Escherichia coli (strain K12) GN=nanA PE=1 SV=2	32.593	297	0	161.31	10	10	10	1	41.1
293	P0A6L7	uxaB	Altronate oxidoreductase	>sp|P0A6L7|UXAB_ECOLI Altronate oxidoreductase OS=Escherichia coli (strain K12) GN=uxaB PE=1 SV=1	54.808	483	0	129.54	7	7	7	1	27.1
294	P0A6L9	hscB	Co-chaperone protein HscB	>sp|P0A6L9|HSCB_ECOLI Co-chaperone protein HscB OS=Escherichia coli (strain K12) GN=hscB PE=1 SV=1	20.137	171	0	117.34	3	3	3	1	28.1											0.078744	0.10504	0.11703	0.14258	0.171	0.19588	0.43064														0.12074	0.14723	0.19296	0.42283
295	P0A6M4	dtd	D-tyrosyl-tRNA(Tyr) deacylase	>sp|P0A6M4|DTD_ECOLI D-aminoacyl-tRNA deacylase OS=Escherichia coli (strain K12) GN=dtd PE=1 SV=1	15.95	145	0	60.252	2	2	2	1	37.2
296	P0A6M8	fusA	Elongation factor G	>sp|P0A6M8|EFG_ECOLI Elongation factor G OS=Escherichia coli (strain K12) GN=fusA PE=1 SV=2	77.58	704	0	323.31	42	42	42	1	82.5			0.0016227	0.0022062	0.0030623	0.0036973	0.0053835	0.0072245	0.0090062	0.0090591	0.011678	0.013991	0.014786	0.018417	0.022685	0.023193	0.04977						0.0026199	0.0035588	0.0041124	0.0062834	0.0067862	0.0087233	0.011124	0.013334	0.018154	0.021743	0.025729	0.058423
297	P0A6N4	efp	Elongation factor P	>sp|P0A6N4|EFP_ECOLI Elongation factor P OS=Escherichia coli (strain K12) GN=efp PE=1 SV=2	20.591	188	0	271.11	9	9	9	1	50							0.020315	0.019279	0.022632	0.027891	0.032054	0.035262	0.040422	0.049258	0.059357	0.066585	0.10803							0.011479	0.014462	0.014062	0.024424	0.024668	0.033355	0.034225	0.047578	0.049893	0.067927	0.10139
298	P0A6N8	yeiP	Elongation factor P-like protein	>sp|P0A6N8|EFPL_ECOLI Elongation factor P-like protein OS=Escherichia coli (strain K12) GN=yeiP PE=1 SV=1	21.532	190	0	258.9	9	9	9	1	67.4																0.056501																	0.047343
299	P0A6P1	tsf	Elongation factor Ts	>sp|P0A6P1|EFTS_ECOLI Elongation factor Ts OS=Escherichia coli (strain K12) GN=tsf PE=1 SV=2	30.423	283	0	323.31	25	25	25	1	81.6				0.0034206	0.0052592	0.0068163	0.010413	0.012306	0.014998	0.016257	0.018429	0.022849	0.027171	0.032177	0.038539	0.042294	0.079842					0.0039399	0.0047301	0.0065048	0.010044	0.012484	0.012775	0.018096	0.021668	0.02538	0.033296	0.042374	0.049686	0.09595
300	P0A6P5	der	GTPase Der	>sp|P0A6P5|DER_ECOLI GTPase Der OS=Escherichia coli (strain K12) GN=der PE=1 SV=1	55.035	490	0	323.31	14	14	14	1	31.2												0.018037		0.024963	0.028303	0.031166	0.049982													0.019624	0.022676	0.025932	0.027337	0.055046
301	P0A6P7	engB	Probable GTP-binding protein EngB	>sp|P0A6P7|ENGB_ECOLI Probable GTP-binding protein EngB OS=Escherichia coli (strain K12) GN=engB PE=1 SV=1	23.561	210	0	323.31	10	10	10	1	75.7													0.37408				0.023313
302	P0A6P9	eno	Enolase	>sp|P0A6P9|ENO_ECOLI Enolase OS=Escherichia coli (strain K12) GN=eno PE=1 SV=2	45.654	432	0	323.31	22	22	22	1	74.5					0.0021166	0.0029414	0.0043866	0.0054551	0.005844	0.0063014	0.0083704	0.0089471	0.010681	0.012118	0.015166	0.015648	0.024429							0.0031122	0.0042705	0.0046658	0.0055075	0.0076131	0.0090837	0.010783	0.013143	0.015074	0.017256	0.033529
303	P0A6Q3	fabA	3-hydroxydecanoyl-[acyl-carrier-protein] dehydratase	>sp|P0A6Q3|FABA_ECOLI 3-hydroxydecanoyl-[acyl-carrier-protein] dehydratase OS=Escherichia coli (strain K12) GN=fabA PE=1 SV=2	18.969	172	0	251.77	10	10	10	1	52.9								0.0066897	0.0072749	0.0078209	0.0099205	0.013802	0.013895	0.01762	0.022334	0.023843	0.037039										0.0088508		0.0068529		0.0098051		0.012606	0.023673
304	P0A6Q6	fabZ	3-hydroxyacyl-[acyl-carrier-protein] dehydratase FabZ	>sp|P0A6Q6|FABZ_ECOLI 3-hydroxyacyl-[acyl-carrier-protein] dehydratase FabZ OS=Escherichia coli (strain K12) GN=fabZ PE=1 SV=1	17.033	151	0	233.65	8	8	8	1	72.2																	0.082155																0.05447	0.10683
305	P0A6R0	fabH	3-oxoacyl-[acyl-carrier-protein] synthase 3	>sp|P0A6R0|FABH_ECOLI 3-oxoacyl-[acyl-carrier-protein] synthase 3 OS=Escherichia coli (strain K12) GN=fabH PE=1 SV=1	33.515	317	0	323.31	5	5	5	1	36.3
306	P0A6R3	fis	DNA-binding protein Fis	>sp|P0A6R3|FIS_ECOLI DNA-binding protein Fis OS=Escherichia coli (strain K12) GN=fis PE=1 SV=1	11.24	98	0	207.27	5	5	5	1	32.7																														0.16904		0.27272
307	P0A6S5	ftsB	Cell division protein FtsB	>sp|P0A6S5|FTSB_ECOLI Cell division protein FtsB OS=Escherichia coli (strain K12) GN=ftsB PE=1 SV=1	11.622	103	0.0021911	2.6475	1	1	1	1	21.4
308	P0A6S7	gpsA	Glycerol-3-phosphate dehydrogenase [NAD(P)+]	>sp|P0A6S7|GPDA_ECOLI Glycerol-3-phosphate dehydrogenase [NAD(P)+] OS=Escherichia coli (strain K12) GN=gpsA PE=3 SV=1	36.361	339	0	68.37	6	6	6	1	27.7																																		0.050659
309	P0A6T1	pgi	Glucose-6-phosphate isomerase	>sp|P0A6T1|G6PI_ECOLI Glucose-6-phosphate isomerase OS=Escherichia coli (strain K12) GN=pgi PE=1 SV=1	61.529	549	0	323.31	26	26	26	1	60.5												0.0078095	0.0082305	0.0093218	0.010707	0.010063	0.01199															0.010846		0.018232
310	P0A6T3	galK	Galactokinase	>sp|P0A6T3|GAL1_ECOLI Galactokinase OS=Escherichia coli (strain K12) GN=galK PE=1 SV=2	41.442	382	0	102.52	6	6	6	1	34.8
311	P0A6T5	folE	GTP cyclohydrolase 1	>sp|P0A6T5|GCH1_ECOLI GTP cyclohydrolase 1 OS=Escherichia coli (strain K12) GN=folE PE=1 SV=2	24.83	222	0	323.31	11	11	11	1	76.1																																	0.01606
312	P0A6T9	gcvH	Glycine cleavage system H protein	>sp|P0A6T9|GCSH_ECOLI Glycine cleavage system H protein OS=Escherichia coli (strain K12) GN=gcvH PE=1 SV=2	13.811	129	0	4.4228	2	2	2	1	11.6
313	P0A6U3	mnmG	tRNA uridine 5-carboxymethylaminomethyl modification enzyme MnmG	>sp|P0A6U3|MNMG_ECOLI tRNA uridine 5-carboxymethylaminomethyl modification enzyme MnmG OS=Escherichia coli (strain K12) GN=mnmG PE=1 SV=1	69.52	629	0	272.45	11	11	11	1	38.6										0.23047	0.085403	0.070701	0.075135	0.1576	0.16532	0.1173	0.20333													0.067384		0.086219	0.10917
314	P0A6U5	rsmG	Ribosomal RNA small subunit methyltransferase G	>sp|P0A6U5|RSMG_ECOLI Ribosomal RNA small subunit methyltransferase G OS=Escherichia coli (strain K12) GN=rsmG PE=1 SV=1	23.431	207	0	66.228	5	5	5	1	35.7																	0.18185																	0.1776
315	P0A6U8	glgA	Glycogen synthase	>sp|P0A6U8|GLGA_ECOLI Glycogen synthase OS=Escherichia coli (strain K12) GN=glgA PE=1 SV=1	52.822	477	0	193.14	7	7	7	1	16.6
316	P0A6V1	glgC	Glucose-1-phosphate adenylyltransferase	>sp|P0A6V1|GLGC_ECOLI Glucose-1-phosphate adenylyltransferase OS=Escherichia coli (strain K12) GN=glgC PE=1 SV=2	48.697	431	0	294.7	11	11	11	1	45.7																	0.016431																	0.027404
317	P0A6V8	glk	Glucokinase	>sp|P0A6V8|GLK_ECOLI Glucokinase OS=Escherichia coli (strain K12) GN=glk PE=1 SV=1	34.723	321	0	323.31	10	10	10	1	53																																	0.13149	0.1648
318	P0A6W0	glsA2	Glutaminase 2	>sp|P0A6W0|GLSA2_ECOLI Glutaminase 2 OS=Escherichia coli (strain K12) GN=glsA2 PE=1 SV=1	33.515	308	0	147.3	4	4	4	1	29.2
319	P0A6W3	mraY	Phospho-N-acetylmuramoyl-pentapeptide-transferase	>sp|P0A6W3|MRAY_ECOLI Phospho-N-acetylmuramoyl-pentapeptide-transferase OS=Escherichia coli (strain K12) GN=mraY PE=1 SV=1	39.874	360	0	15.078	3	3	3	1	13.9
320	P0A6W5	greA	Transcription elongation factor GreA	>sp|P0A6W5|GREA_ECOLI Transcription elongation factor GreA OS=Escherichia coli (strain K12) GN=greA PE=1 SV=1	17.641	158	0	323.31	11	11	11	1	73.4										0.040274	0.053674	0.060095	0.073441	0.084346	0.10352	0.12222	0.24511										0.038435	0.039135	0.045952	0.054069	0.071935	0.090923	0.11508	0.19158
321	P0A6W9	gshA	Glutamate--cysteine ligase	>sp|P0A6W9|GSH1_ECOLI Glutamate--cysteine ligase OS=Escherichia coli (strain K12) GN=gshA PE=1 SV=1	58.269	518	0	200.77	10	10	10	1	33.2															0.043483		0.060587
322	P0A6X1	hemA	Glutamyl-tRNA reductase	>sp|P0A6X1|HEM1_ECOLI Glutamyl-tRNA reductase OS=Escherichia coli (strain K12) GN=hemA PE=1 SV=1	46.306	418	0	93.683	8	8	8	1	33.5
323	P0A6X3	hfq	RNA-binding protein Hfq	>sp|P0A6X3|HFQ_ECOLI RNA-binding protein Hfq OS=Escherichia coli (strain K12) GN=hfq PE=1 SV=2	11.166	102	0	88.003	2	2	2	1	24.5																0.12068	0.18398																	0.16266
324	P0A6X7	ihfA	Integration host factor subunit alpha	>sp|P0A6X7|IHFA_ECOLI Integration host factor subunit alpha OS=Escherichia coli (strain K12) GN=ihfA PE=1 SV=1	11.354	99	0	304.29	5	5	5	1	74.7								0.016071		0.021576	0.032906	0.031771	0.03666				0.09235											0.027203		0.038815		0.046477
325	P0A6Y1	ihfB	Integration host factor subunit beta	>sp|P0A6Y1|IHFB_ECOLI Integration host factor subunit beta OS=Escherichia coli (strain K12) GN=ihfB PE=1 SV=1	10.651	94	0	216.4	5	5	5	1	56.4							0.0097464	0.013577	0.017077	0.018471	0.023775	0.028026	0.031606	0.035613	0.048069	0.045514	0.079991							0.0062046	0.0093359	0.011214	0.014762	0.021058	0.02213	0.028312	0.034512	0.044302	0.049673	0.12168
326	P0A6Y5	hslO	33 kDa chaperonin	>sp|P0A6Y5|HSLO_ECOLI 33 kDa chaperonin OS=Escherichia coli (strain K12) GN=hslO PE=1 SV=1	32.534	292	0	208.23	3	3	3	1	21.6																															0.40741		0.30263	0.6294
327	P0A6Y8	dnaK	Chaperone protein DnaK	>sp|P0A6Y8|DNAK_ECOLI Chaperone protein DnaK OS=Escherichia coli (strain K12) GN=dnaK PE=1 SV=2	69.114	638	0	323.31	38	38	38	1	84.6			0.0031015	0.005382	0.0066238	0.0096412	0.015968	0.022347	0.027237	0.031091	0.04297	0.05104	0.058833	0.086361	0.11742	0.13777	0.4262				0.0047961	0.0061588	0.0088869	0.01558	0.019113	0.028106	0.033732	0.044228	0.059049	0.077133	0.11071	0.14332	0.20561	0.63175
328	P0A6Z1	hscA	Chaperone protein HscA	>sp|P0A6Z1|HSCA_ECOLI Chaperone protein HscA OS=Escherichia coli (strain K12) GN=hscA PE=1 SV=1	65.652	616	0	323.31	9	9	9	1	20.3								0.033844			0.056422	0.070959	0.070057	0.092375	0.12254	0.13376	0.28519											0.044889	0.055551	0.069067	0.095726	0.10918	0.13539	0.2613
329	P0A6Z3	htpG	Chaperone protein HtpG	>sp|P0A6Z3|HTPG_ECOLI Chaperone protein HtpG OS=Escherichia coli (strain K12) GN=htpG PE=1 SV=1	71.422	624	0	323.31	33	33	33	1	70.8								0.013873	0.018702	0.017516	0.024177	0.029354	0.031086	0.043791	0.063876	0.067193	0.23198							0.010647	0.016709	0.017723	0.019494	0.027219	0.031747	0.0483	0.063658	0.086699	0.10856	0.39382
330	P0A705;P0A705-3;P0A705-2	infB	Translation initiation factor IF-2	>sp|P0A705|IF2_ECOLI Translation initiation factor IF-2 OS=Escherichia coli (strain K12) GN=infB PE=1 SV=1;>sp|P0A705-3|IF2_ECOLI Isoform Beta of Translation initiation factor IF-2 OS=Escherichia coli (strain K12) GN=infB;>sp|P0A705-2|IF2_ECOLI Isoform Be	97.349	890;726;733	0	323.31	41;29;29	41;29;29	41;29;29	3	63.1				0.018699	0.0070658	0.0092207	0.011551	0.016103	0.019846	0.020106	0.025731	0.031331	0.034186	0.040604	0.050937	0.054219	0.1091					0.013207	0.015717	0.025863	0.037058	0.044604	0.048919	0.065427	0.073517	0.091995	0.055054	0.058937	0.065499	0.16512
331	P0A707	infC	Translation initiation factor IF-3;Translation initiation factor IF-3, N-terminally processed;Translation initiation factor IF-3S	>sp|P0A707|IF3_ECOLI Translation initiation factor IF-3 OS=Escherichia coli (strain K12) GN=infC PE=1 SV=1	20.564	180	0	323.31	7	7	7	1	58.9					0.0080377	0.01102	0.017652	0.022891	0.026537	0.030748	0.039308	0.04576	0.053401	0.064785	0.078503	0.087198	0.15863					0.0059493		0.0099604	0.014008	0.019228	0.020199	0.026318	0.034096	0.038976	0.051333	0.062654	0.072435	0.12995
332	P0A715	kdsA	2-dehydro-3-deoxyphosphooctonate aldolase	>sp|P0A715|KDSA_ECOLI 2-dehydro-3-deoxyphosphooctonate aldolase OS=Escherichia coli (strain K12) GN=kdsA PE=1 SV=1	30.832	284	0	271.07	10	10	10	1	36.6										0.010245	0.012966	0.015036	0.018136	0.01939	0.021899	0.022161	0.035812										0.0084718	0.010324		0.013734	0.015466	0.018491	0.022127	0.043368
333	P0A717	prs	Ribose-phosphate pyrophosphokinase	>sp|P0A717|KPRS_ECOLI Ribose-phosphate pyrophosphokinase OS=Escherichia coli (strain K12) GN=prs PE=1 SV=2	34.218	315	0	323.31	4	4	4	1	38.7
334	P0A720	tmk	Thymidylate kinase	>sp|P0A720|KTHY_ECOLI Thymidylate kinase OS=Escherichia coli (strain K12) GN=tmk PE=1 SV=1	23.783	213	0	175.31	5	5	5	1	42.7																	0.15588																	0.12538
335	P0A722	lpxA	Acyl-[acyl-carrier-protein]--UDP-N-acetylglucosamine O-acyltransferase	>sp|P0A722|LPXA_ECOLI Acyl-[acyl-carrier-protein]--UDP-N-acetylglucosamine O-acyltransferase OS=Escherichia coli (strain K12) GN=lpxA PE=1 SV=1	28.08	262	0	217.06	7	7	7	1	59.2												0.025139		0.030462	0.034325	0.038327	0.045906															0.02927	0.031826
336	P0A725	lpxC	UDP-3-O-[3-hydroxymyristoyl] N-acetylglucosamine deacetylase	>sp|P0A725|LPXC_ECOLI UDP-3-O-acyl-N-acetylglucosamine deacetylase OS=Escherichia coli (strain K12) GN=lpxC PE=1 SV=1	33.956	305	0	155.84	6	6	6	1	27.9							0.053215	0.062104	0.069244	0.071553	0.090195	0.10148	0.10055	0.12641	0.13836	0.13209	0.21933												0.076612	0.087753	0.10845	0.11506	0.15094	0.19513
337	P0A729	yceF	Maf-like protein YceF	>sp|P0A729|YCEF_ECOLI Maf-like protein YceF OS=Escherichia coli (strain K12) GN=yceF PE=1 SV=1	21.691	194	0	37.573	4	4	4	1	37.6
338	P0A731	mgsA	Methylglyoxal synthase	>sp|P0A731|MGSA_ECOLI Methylglyoxal synthase OS=Escherichia coli (strain K12) GN=mgsA PE=1 SV=1	16.918	152	0	62.867	3	3	3	1	28.9																																		0.037564
339	P0A734	minE	Cell division topological specificity factor	>sp|P0A734|MINE_ECOLI Cell division topological specificity factor OS=Escherichia coli (strain K12) GN=minE PE=1 SV=1	10.235	88	0	81.845	6	6	6	1	70.5
340	P0A738	moaC	Cyclic pyranopterin monophosphate synthase accessory protein	>sp|P0A738|MOAC_ECOLI Cyclic pyranopterin monophosphate synthase OS=Escherichia coli (strain K12) GN=moaC PE=1 SV=2	17.467	161	0	323.31	8	8	8	1	94.4														0.059184		0.2648	0.27981																	0.15655
341	P0A742	mscL	Large-conductance mechanosensitive channel	>sp|P0A742|MSCL_ECOLI Large-conductance mechanosensitive channel OS=Escherichia coli (strain K12) GN=mscL PE=1 SV=1	14.957	136	0	323.31	5	5	5	1	21.3
342	P0A746	msrB	Peptide methionine sulfoxide reductase MsrB	>sp|P0A746|MSRB_ECOLI Peptide methionine sulfoxide reductase MsrB OS=Escherichia coli (strain K12) GN=msrB PE=1 SV=1	15.451	137	0	130.24	5	5	5	1	59.1																																		0.19615
343	P0A749	murA	UDP-N-acetylglucosamine 1-carboxyvinyltransferase	>sp|P0A749|MURA_ECOLI UDP-N-acetylglucosamine 1-carboxyvinyltransferase OS=Escherichia coli (strain K12) GN=murA PE=1 SV=1	44.817	419	0	323.31	12	12	12	1	32													0.016932	0.025187	0.027986	0.027589	0.053033										0.011629	0.010289			0.020033	0.024286	0.025596	0.050505
344	P0A752	nadD	Nicotinate-nucleotide adenylyltransferase	>sp|P0A752|NADD_ECOLI Nicotinate-nucleotide adenylyltransferase OS=Escherichia coli (strain K12) GN=nadD PE=1 SV=1	24.528	213	0	58.635	3	3	3	1	15.5
345	P0A754	kefF	Glutathione-regulated potassium-efflux system ancillary protein KefF	>sp|P0A754|KEFF_ECOLI Glutathione-regulated potassium-efflux system ancillary protein KefF OS=Escherichia coli (strain K12) GN=kefF PE=1 SV=1	20.17	176	0	21.475	3	3	3	1	27.3
346	P0A756	kefG	Glutathione-regulated potassium-efflux system ancillary protein KefG	>sp|P0A756|KEFG_ECOLI Glutathione-regulated potassium-efflux system ancillary protein KefG OS=Escherichia coli (strain K12) GN=kefG PE=3 SV=1	20.958	184	0	69.478	2	2	2	1	23.9
347	P0A759	nagB	Glucosamine-6-phosphate deaminase	>sp|P0A759|NAGB_ECOLI Glucosamine-6-phosphate deaminase OS=Escherichia coli (strain K12) GN=nagB PE=1 SV=1	29.774	266	0	297.43	9	9	9	1	56.4
348	P0A761	nanE	Putative N-acetylmannosamine-6-phosphate 2-epimerase	>sp|P0A761|NANE_ECOLI Putative N-acetylmannosamine-6-phosphate 2-epimerase OS=Escherichia coli (strain K12) GN=nanE PE=1 SV=1	24.073	229	0	15.124	2	2	2	1	16.2
349	P0A763	ndk	Nucleoside diphosphate kinase	>sp|P0A763|NDK_ECOLI Nucleoside diphosphate kinase OS=Escherichia coli (strain K12) GN=ndk PE=1 SV=2	15.463	143	0	269.34	5	5	5	1	36.4								0.0089431	0.010909	0.013742	0.015068	0.018624	0.019468	0.023972	0.027984	0.029845	0.045816												0.0076912			0.017969	0.013103	0.020113
350	P0A769	mntH	Divalent metal cation transporter MntH	>sp|P0A769|MNTH_ECOLI Divalent metal cation transporter MntH OS=Escherichia coli (strain K12) GN=mntH PE=1 SV=1	44.193	412	0	11.627	4	4	4	1	7.8
351	P0A780	nusB	N utilization substance protein B	>sp|P0A780|NUSB_ECOLI Transcription antitermination protein NusB OS=Escherichia coli (strain K12) GN=nusB PE=1 SV=1	15.689	139	0	323.31	9	9	9	1	70.5												0.039498		0.049574	0.057721	0.06861	0.10519												0.025088		0.040703	0.04717	0.053451	0.10235
352	P0A784	orn	Oligoribonuclease	>sp|P0A784|ORN_ECOLI Oligoribonuclease OS=Escherichia coli (strain K12) GN=orn PE=1 SV=2	20.815	181	0	98.505	7	7	7	1	58
353	P0A786	pyrB	Aspartate carbamoyltransferase catalytic chain	>sp|P0A786|PYRB_ECOLI Aspartate carbamoyltransferase catalytic subunit OS=Escherichia coli (strain K12) GN=pyrB PE=1 SV=2	34.427	311	0	323.31	11	11	11	1	61.4
354	P0A790	panD	Aspartate 1-decarboxylase;Aspartate 1-decarboxylase beta chain;Aspartate 1-decarboxylase alpha chain	>sp|P0A790|PAND_ECOLI Aspartate 1-decarboxylase OS=Escherichia coli (strain K12) GN=panD PE=1 SV=1	13.834	126	0	6.1239	3	3	3	1	12.7
355	P0A794	pdxJ	Pyridoxine 5-phosphate synthase	>sp|P0A794|PDXJ_ECOLI Pyridoxine 5-phosphate synthase OS=Escherichia coli (strain K12) GN=pdxJ PE=1 SV=2	26.384	243	0	317.44	11	11	11	1	61.7													0.019489	0.01486	0.024664		0.035975							0.009757	0.0131				0.01459	0.014151	0.022891	0.019399	0.023001	0.036439
356	P0A796	pfkA	ATP-dependent 6-phosphofructokinase isozyme 1	>sp|P0A796|PFKA_ECOLI ATP-dependent 6-phosphofructokinase isozyme 1 OS=Escherichia coli (strain K12) GN=pfkA PE=1 SV=1	34.842	320	0	231.12	3	3	3	1	10.6
357	P0A799	pgk	Phosphoglycerate kinase	>sp|P0A799|PGK_ECOLI Phosphoglycerate kinase OS=Escherichia coli (strain K12) GN=pgk PE=1 SV=2	41.118	387	0	323.31	27	27	27	1	95.3								0.005498	0.006123	0.0066686	0.0088145	0.0096584	0.010411	0.01254	0.013266	0.014031	0.020124								0.0039953	0.005575	0.0051927	0.0066711	0.0077911	0.0088085	0.010529	0.013698	0.015376	0.034101
358	P0A7A2	gpmB	Probable phosphoglycerate mutase GpmB	>sp|P0A7A2|GPMB_ECOLI Probable phosphoglycerate mutase GpmB OS=Escherichia coli (strain K12) GN=gpmB PE=3 SV=1	24.065	215	0	89.826	2	2	2	1	20.5
359	P0A7A5	pcm	Protein-L-isoaspartate O-methyltransferase	>sp|P0A7A5|PIMT_ECOLI Protein-L-isoaspartate O-methyltransferase OS=Escherichia coli (strain K12) GN=pcm PE=1 SV=2	23.257	208	0	9.7785	1	1	1	1	4.3
360	P0A7A7	plsB	Glycerol-3-phosphate acyltransferase	>sp|P0A7A7|PLSB_ECOLI Glycerol-3-phosphate acyltransferase OS=Escherichia coli (strain K12) GN=plsB PE=1 SV=2	91.38	807	0	212.94	10	10	10	1	22.1
361	P0A7A9	ppa	Inorganic pyrophosphatase	>sp|P0A7A9|IPYR_ECOLI Inorganic pyrophosphatase OS=Escherichia coli (strain K12) GN=ppa PE=1 SV=2	19.703	176	0	80.44	8	8	8	1	43.2															0.021961		0.034241															0.026638		0.031536
362	P0A7B1	ppk	Polyphosphate kinase	>sp|P0A7B1|PPK1_ECOLI Polyphosphate kinase OS=Escherichia coli (strain K12) GN=ppk PE=1 SV=2	80.431	688	0	312.37	21	21	21	1	46.2
363	P0A7B3	nadK	NAD kinase	>sp|P0A7B3|NADK_ECOLI NAD kinase OS=Escherichia coli (strain K12) GN=nadK PE=1 SV=1	32.566	292	0	65.375	5	5	5	1	20.9
364	P0A7B5	proB	Glutamate 5-kinase	>sp|P0A7B5|PROB_ECOLI Glutamate 5-kinase OS=Escherichia coli (strain K12) GN=proB PE=1 SV=1	39.056	367	0	323.31	9	9	9	1	44.4												0.0094194
365	P0A7B8	hslV	ATP-dependent protease subunit HslV	>sp|P0A7B8|HSLV_ECOLI ATP-dependent protease subunit HslV OS=Escherichia coli (strain K12) GN=hslV PE=1 SV=2	19.093	176	0	102.15	7	6	6	1	62.5											0.11809	0.12188			0.13495	0.14527	0.31686											0.043946	0.060108	0.068969	0.10185	0.13947	0.17668	0.413
366	P0A7C2	lexA	LexA repressor	>sp|P0A7C2|LEXA_ECOLI LexA repressor OS=Escherichia coli (strain K12) GN=lexA PE=1 SV=1	22.357	202	0	22.368	2	2	2	1	17.3
367	P0A7C6	pepE	Peptidase E	>sp|P0A7C6|PEPE_ECOLI Peptidase E OS=Escherichia coli (strain K12) GN=pepE PE=1 SV=1	24.57	229	0	36.623	4	4	4	1	25.8
368	P0A7D1	pth	Peptidyl-tRNA hydrolase	>sp|P0A7D1|PTH_ECOLI Peptidyl-tRNA hydrolase OS=Escherichia coli (strain K12) GN=pth PE=1 SV=1	21.082	194	0	34.502	5	5	5	1	53.6
369	P0A7D4	purA	Adenylosuccinate synthetase	>sp|P0A7D4|PURA_ECOLI Adenylosuccinate synthetase OS=Escherichia coli (strain K12) GN=purA PE=1 SV=2	47.344	432	0	323.31	16	16	16	1	61.1												0.0055489	0.0071354	0.0083382	0.012251	0.013124	0.027888						0.11877					0.0064074	0.0069712	0.008145	0.01295	0.015237	0.017635	0.0388
370	P0A7D7	purC	Phosphoribosylaminoimidazole-succinocarboxamide synthase	>sp|P0A7D7|PUR7_ECOLI Phosphoribosylaminoimidazole-succinocarboxamide synthase OS=Escherichia coli (strain K12) GN=purC PE=1 SV=1	26.995	237	0	323.31	16	16	16	1	89.9
371	P0A7E1	pyrD	Dihydroorotate dehydrogenase (quinone)	>sp|P0A7E1|PYRD_ECOLI Dihydroorotate dehydrogenase (quinone) OS=Escherichia coli (strain K12) GN=pyrD PE=1 SV=1	36.774	336	0	264.67	12	12	12	1	55.1
372	P0A7E3	pyrE	Orotate phosphoribosyltransferase	>sp|P0A7E3|PYRE_ECOLI Orotate phosphoribosyltransferase OS=Escherichia coli (strain K12) GN=pyrE PE=1 SV=2	23.567	213	0	16.057	4	4	4	1	20.2
373	P0A7E5	pyrG	CTP synthase	>sp|P0A7E5|PYRG_ECOLI CTP synthase OS=Escherichia coli (strain K12) GN=pyrG PE=1 SV=2	60.373	545	0	323.31	16	16	16	1	38.7
374	P0A7E9	pyrH	Uridylate kinase	>sp|P0A7E9|PYRH_ECOLI Uridylate kinase OS=Escherichia coli (strain K12) GN=pyrH PE=1 SV=2	25.97	241	0	262.58	9	9	9	1	41.9																																		0.057672
375	P0A7F3	pyrI	Aspartate carbamoyltransferase regulatory chain	>sp|P0A7F3|PYRI_ECOLI Aspartate carbamoyltransferase regulatory chain OS=Escherichia coli (strain K12) GN=pyrI PE=1 SV=2	17.12	153	0	323.31	8	8	8	1	89.5
376	P0A7F6	speD	S-adenosylmethionine decarboxylase proenzyme;S-adenosylmethionine decarboxylase beta chain;S-adenosylmethionine decarboxylase alpha chain	>sp|P0A7F6|SPED_ECOLI S-adenosylmethionine decarboxylase proenzyme OS=Escherichia coli (strain K12) GN=speD PE=1 SV=1	30.384	264	0	275.04	8	8	8	1	45.5
377	P0A7F9	queA	S-adenosylmethionine:tRNA ribosyltransferase-isomerase	>sp|P0A7F9|QUEA_ECOLI S-adenosylmethionine:tRNA ribosyltransferase-isomerase OS=Escherichia coli (strain K12) GN=queA PE=1 SV=1	39.43	356	0	87.85	7	7	7	1	33.7
378	P0A7G2	rbfA	Ribosome-binding factor A	>sp|P0A7G2|RBFA_ECOLI 30S ribosome-binding factor OS=Escherichia coli (strain K12) GN=rbfA PE=1 SV=2	15.154	133	0	323.31	8	8	8	1	69.9						0.020215	0.035697	0.042863	0.057412	0.052686	0.071028	0.079876	0.090318	0.10697	0.13805	0.14288	0.2712								0.023263	0.02936	0.035288	0.047972	0.062723	0.065386	0.090884	0.10757	0.11987	0.22913
379	P0A7G6	recA	Protein RecA	>sp|P0A7G6|RECA_ECOLI Protein RecA OS=Escherichia coli (strain K12) GN=recA PE=1 SV=2	37.973	353	0	323.31	13	13	13	1	51.6							0.011695	0.013949	0.017278	0.017201	0.022748	0.026261	0.029141	0.035848	0.043404	0.046242	0.087474									0.017147	0.015215	0.02038	0.023935	0.029404	0.036221	0.040902	0.04986	0.095504
380	P0A7H0	recF	DNA replication and repair protein RecF	>sp|P0A7H0|RECF_ECOLI DNA replication and repair protein RecF OS=Escherichia coli (strain K12) GN=recF PE=1 SV=2	40.514	357	0	6.8252	3	3	3	1	16.5
381	P0A7H3	recO	DNA repair protein RecO	>sp|P0A7H3|RECO_ECOLI DNA repair protein RecO OS=Escherichia coli (strain K12) GN=recO PE=1 SV=1	27.39	242	0	5.6753	2	2	2	1	15.3
382	P0A7I0	prfA	Peptide chain release factor 1	>sp|P0A7I0|RF1_ECOLI Peptide chain release factor RF1 OS=Escherichia coli (strain K12) GN=prfA PE=1 SV=1	40.517	360	0	31.323	5	5	5	1	20.6																	0.13755
383	P0A7I4	prfC	Peptide chain release factor 3	>sp|P0A7I4|RF3_ECOLI Peptide chain release factor RF3 OS=Escherichia coli (strain K12) GN=prfC PE=1 SV=2	59.573	529	0	323.31	18	18	18	1	45.2												0.020662		0.026013	0.029143	0.030567	0.069979															0.029207	0.030999	0.059249
384	P0A7I7	ribA	GTP cyclohydrolase-2	>sp|P0A7I7|RIBA_ECOLI GTP cyclohydrolase-2 OS=Escherichia coli (strain K12) GN=ribA PE=1 SV=1	21.836	196	0	35.189	1	1	1	1	7.7
385	P0A7J0	ribB	3,4-dihydroxy-2-butanone 4-phosphate synthase	>sp|P0A7J0|RIBB_ECOLI 3,4-dihydroxy-2-butanone 4-phosphate synthase OS=Escherichia coli (strain K12) GN=ribB PE=1 SV=1	23.353	217	0	24.17	1	1	1	1	9.7
386	P0A7J3	rplJ	50S ribosomal protein L10	>sp|P0A7J3|RL10_ECOLI 50S ribosomal protein L10 OS=Escherichia coli (strain K12) GN=rplJ PE=1 SV=2	17.711	165	0	323.31	10	10	10	1	95.2				0.0086458	0.011202	0.014162	0.020811	0.02956	0.03704	0.040029	0.049506	0.06213	0.070384	0.093624	0.10887	0.12667	0.23357				0.0048926	0.0071654	0.0089975	0.014611	0.019619	0.021001	0.030155	0.03394	0.0472	0.060675	0.065828	0.087906	0.10174	0.17332
387	P0A7J7	rplK	50S ribosomal protein L11	>sp|P0A7J7|RL11_ECOLI 50S ribosomal protein L11 OS=Escherichia coli (strain K12) GN=rplK PE=1 SV=2	14.875	142	0	323.31	5	5	5	1	51.4		0.0047051	0.0054849	0.0080239	0.013432	0.017006	0.028788	0.041447	0.046515	0.054887	0.086359	0.10347	0.12255	0.14217	0.18999	0.22727	0.22481					0.010707	0.012534	0.017353	0.02473	0.03236	0.037611	0.053775	0.063315	0.070324	0.099794	0.10685	0.12966	0.23974
388	P0A7K2	rplL	50S ribosomal protein L7/L12	>sp|P0A7K2|RL7_ECOLI 50S ribosomal protein L7/L12 OS=Escherichia coli (strain K12) GN=rplL PE=1 SV=2	12.295	121	0	323.31	11	11	11	1	84.3				0.0070143	0.0097671	0.010899	0.017587	0.021752	0.026699	0.03946	0.037686	0.044522	0.050399	0.064444	0.084731	0.097273	0.19332					0.007007	0.007401	0.011706	0.016825	0.022018	0.021282	0.033729	0.040523	0.041893	0.071375	0.082943	0.099493	0.15921
389	P0A7K6	rplS	50S ribosomal protein L19	>sp|P0A7K6|RL19_ECOLI 50S ribosomal protein L19 OS=Escherichia coli (strain K12) GN=rplS PE=1 SV=2	13.133	115	0	323.31	7	7	7	1	57.4		0.0031595	0.0041834	0.0079415	0.010707	0.014983	0.021693	0.028061	0.032675	0.035102	0.049528	0.058726	0.065719	0.088498	0.098641	0.11981	0.22729				0.0044371	0.0070445	0.0096133	0.013862	0.019655	0.026861	0.028768	0.038096	0.050564	0.057079	0.072412	0.09463	0.10851	0.20329
390	P0A7L0	rplA	50S ribosomal protein L1	>sp|P0A7L0|RL1_ECOLI 50S ribosomal protein L1 OS=Escherichia coli (strain K12) GN=rplA PE=1 SV=2	24.729	234	0	323.31	16	16	16	1	81.6			0.0059068	0.0058377	0.0082387	0.010566	0.01533	0.020976	0.025001	0.02848	0.035717	0.042559	0.047193	0.062561	0.076149	0.087448	0.15014				0.0032365	0.0043182	0.0060475	0.0094939	0.012561	0.016187	0.019848	0.025446	0.03165	0.038498	0.050786	0.064051	0.075018	0.1257
391	P0A7L3	rplT	50S ribosomal protein L20	>sp|P0A7L3|RL20_ECOLI 50S ribosomal protein L20 OS=Escherichia coli (strain K12) GN=rplT PE=1 SV=2	13.497	118	0	79.487	7	7	7	1	65.3		0.0027279	0.0041389	0.0069259		0.012992	0.019536	0.024508	0.032834	0.033534	0.042848	0.050819	0.057411	0.069917	0.085576	0.091555	0.15873					0.0051468	0.0070123	0.010775	0.01449	0.018012	0.022558	0.028882	0.036777	0.041357	0.055461	0.065993	0.068955	0.12393
392	P0A7L8	rpmA	50S ribosomal protein L27	>sp|P0A7L8|RL27_ECOLI 50S ribosomal protein L27 OS=Escherichia coli (strain K12) GN=rpmA PE=1 SV=2	9.1244	85	0	77.648	3	3	3	1	52.9							0.040498	0.047725	0.059602	0.071998	0.089258	0.10581	0.12036	0.14803	0.18955	0.22054	0.43144										0.058473	0.06699	0.073433		0.12911	0.16548	0.18495	0.35064
393	P0A7M2	rpmB	50S ribosomal protein L28	>sp|P0A7M2|RL28_ECOLI 50S ribosomal protein L28 OS=Escherichia coli (strain K12) GN=rpmB PE=1 SV=2	9.0064	78	0	323.31	11	11	11	1	98.7			0.0066723	0.011985	0.019392	0.021827	0.034547	0.047713	0.060022	0.066798	0.079472	0.095895	0.11366	0.14146	0.17853	0.19262	0.35285			0.0031897	0.0081754	0.012177	0.016142	0.024148	0.032285	0.040717	0.048051	0.06298	0.080861	0.097029	0.12563	0.14811	0.16746	0.31618
394	P0A7M6	rpmC	50S ribosomal protein L29	>sp|P0A7M6|RL29_ECOLI 50S ribosomal protein L29 OS=Escherichia coli (strain K12) GN=rpmC PE=1 SV=1	7.2734	63	0	323.31	2	2	2	1	71.4																	0.2727								0.020461	0.024718			0.05511	0.067288	0.095201		0.13784	0.22358
395	P0A7M9	rpmE	50S ribosomal protein L31	>sp|P0A7M9|RL31_ECOLI 50S ribosomal protein L31 OS=Escherichia coli (strain K12) GN=rpmE PE=1 SV=1	7.871	70	0	316.59	6	6	6	1	95.7		0.010421	0.016363	0.027635	0.037986	0.049505	0.073626	0.098051	0.11367	0.13356	0.16358	0.19172	0.23587	0.31369	0.35558	0.43877	0.82178				0.0092216	0.013955	0.019137	0.03095	0.040742	0.05137	0.060022	0.081222	0.10102	0.1182	0.15647	0.19897	0.23517	0.4576
396	P0A7N1	ykgM	50S ribosomal protein L31 type B	>sp|P0A7N1|RL31B_ECOLI 50S ribosomal protein L31 type B OS=Escherichia coli (strain K12) GN=ykgM PE=2 SV=1	9.9201	87	0	170.47	6	6	6	1	90.8
397	P0A7N4	rpmF	50S ribosomal protein L32	>sp|P0A7N4|RL32_ECOLI 50S ribosomal protein L32 OS=Escherichia coli (strain K12) GN=rpmF PE=1 SV=2	6.4463	57	0	165.71	2	2	2	1	63.2																0.37942	0.80206								0.057729	0.062427			0.1391	0.14896	0.29165	0.23436	0.27145	0.47653
398	P0A7N9	rpmG	50S ribosomal protein L33	>sp|P0A7N9|RL33_ECOLI 50S ribosomal protein L33 OS=Escherichia coli (strain K12) GN=rpmG PE=1 SV=2	6.3715	55	0	191.43	5	5	5	1	76.4			0.0072863	0.014011	0.020427	0.027373	0.040952	0.057477	0.055632	0.07788	0.099667	0.12401	0.14423	0.19516	0.25503	0.28724	0.59429							0.026286	0.038121	0.043966	0.055007	0.073249	0.093314	0.11359	0.15784	0.19237	0.23277	0.45869
399	P0A7P5	rpmH	50S ribosomal protein L34	>sp|P0A7P5|RL34_ECOLI 50S ribosomal protein L34 OS=Escherichia coli (strain K12) GN=rpmH PE=1 SV=1	5.3803	46	0	31.926	4	4	4	1	73.9		0.013803	0.016495	0.030347	0.044512			0.10203		0.12327	0.15479	0.16728	0.21178	0.29672	0.33354	0.40629	0.79151				0.019886			0.049995	0.066129	0.080106	0.091645	0.12224	0.15123	0.17359	0.22579	0.28075	0.32281	0.58276		0.0043893
400	P0A7Q1	rpmI	50S ribosomal protein L35	>sp|P0A7Q1|RL35_ECOLI 50S ribosomal protein L35 OS=Escherichia coli (strain K12) GN=rpmI PE=1 SV=2	7.2888	65	0	95.568	4	4	4	1	49.2			0.0061925		0.015954					0.053467	0.063066	0.079047	0.10003	0.11347	0.15079	0.16641	0.29186				0.0063303	0.0096266	0.012823	0.018767	0.025169	0.030824	0.037721	0.05068	0.061878	0.072424	0.098607	0.11488		0.2433
401	P0A7Q6	rpmJ	50S ribosomal protein L36	>sp|P0A7Q6|RL36_ECOLI 50S ribosomal protein L36 OS=Escherichia coli (strain K12) GN=rpmJ PE=1 SV=1	4.3643	38	0	5.4749	1	1	1	1	36.8
402	P0A7R1	rplI	50S ribosomal protein L9	>sp|P0A7R1|RL9_ECOLI 50S ribosomal protein L9 OS=Escherichia coli (strain K12) GN=rplI PE=1 SV=1	15.769	149	0	323.31	10	10	10	1	91.9			0.0031867	0.004937	0.0076247	0.0098248	0.017661	0.018958	0.023009	0.025865	0.033187	0.039179	0.043479	0.052271	0.060807	0.069561	0.11525				0.0028292	0.0047693	0.0069526	0.010337	0.012583	0.017446	0.021253	0.028081	0.03343	0.042539	0.05288	0.061406	0.063999	0.1005
403	P0A7R5	rpsJ	30S ribosomal protein S10	>sp|P0A7R5|RS10_ECOLI 30S ribosomal protein S10 OS=Escherichia coli (strain K12) GN=rpsJ PE=1 SV=1	11.735	103	0	323.31	5	5	5	1	79.6		0.0069775	0.015532		0.012295	0.016464	0.022341	0.030178	0.035153	0.036985	0.050493	0.058643	0.065378	0.082118	0.10037	0.11235	0.21449			0.0028547	0.0053412	0.008637	0.011422	0.015908	0.020747	0.026964	0.030924	0.040562	0.048611	0.058259	0.077957	0.089442	0.10386	0.17871
404	P0A7R9	rpsK	30S ribosomal protein S11	>sp|P0A7R9|RS11_ECOLI 30S ribosomal protein S11 OS=Escherichia coli (strain K12) GN=rpsK PE=1 SV=2	13.845	129	0	257.58	4	4	4	1	82.9			0.0053189	0.0084948	0.012545	0.016491	0.022591	0.029387	0.034383	0.036735	0.045858	0.053468	0.064181	0.079532	0.094068	0.10829	0.18638						0.0096407		0.019257	0.024677			0.041177	0.059182	0.070768	0.080394	0.098022	0.15985
405	P0A7S3	rpsL	30S ribosomal protein S12	>sp|P0A7S3|RS12_ECOLI 30S ribosomal protein S12 OS=Escherichia coli (strain K12) GN=rpsL PE=1 SV=2	13.737	124	0	143	8	8	8	1	54		0.0065935	0.010524	0.014902	0.019219	0.023471	0.033386	0.040119	0.052947	0.051686	0.065882	0.077201	0.082412	0.10141	0.11592	0.13025	0.21112				0.0066851	0.01241	0.054127	0.022998	0.073285	0.035175	0.042143	0.052153	0.065368	0.18401	0.092651	0.11053	0.12648	0.1943
406	P0A7S9	rpsM	30S ribosomal protein S13	>sp|P0A7S9|RS13_ECOLI 30S ribosomal protein S13 OS=Escherichia coli (strain K12) GN=rpsM PE=1 SV=2	13.099	118	0	323.31	6	6	6	1	62.7		0.0050841	0.0072568	0.012537	0.017449	0.023816	0.033152	0.044099	0.053276	0.059454	0.076159	0.090402	0.10474	0.1322	0.16263	0.18105	0.31904			0.0031815	0.0083113	0.012505	0.016818	0.025582	0.032345	0.04063	0.04804	0.06216	0.078271	0.0939	0.11935	0.15157	0.1663	0.26997
407	P0A7T3	rpsP	30S ribosomal protein S16	>sp|P0A7T3|RS16_ECOLI 30S ribosomal protein S16 OS=Escherichia coli (strain K12) GN=rpsP PE=1 SV=1	9.1904	82	0	273.69	5	5	5	1	92.7					0.013521				0.04484		0.071636		0.10207	0.12534	0.14761	0.16454	0.32926								0.027824	0.03623	0.040504	0.061158	0.069475	0.086342	0.093701	0.13096	0.14065	0.2486
408	P0A7T7	rpsR	30S ribosomal protein S18	>sp|P0A7T7|RS18_ECOLI 30S ribosomal protein S18 OS=Escherichia coli (strain K12) GN=rpsR PE=1 SV=2	8.9863	75	0	93.862	6	6	6	1	80			0.0049534	0.0078402		0.016271	0.021854	0.027397			0.049853	0.062377	0.069456	0.092015	0.11309	0.13065	0.2401										0.026361		0.041696	0.048054	0.068847	0.081759	0.094786	0.1646
409	P0A7U3	rpsS	30S ribosomal protein S19	>sp|P0A7U3|RS19_ECOLI 30S ribosomal protein S19 OS=Escherichia coli (strain K12) GN=rpsS PE=1 SV=2	10.43	92	0	160.37	6	6	6	1	38	0.082476	0.033772	0.03167	0.016513	0.013145	0.018866	0.023869	0.030022	0.036835	0.04429	0.056867	0.072641	0.084018	0.10682	0.13501	0.15327	0.27439					0.0078752	0.013139	0.014494	0.021452	0.024911	0.028936	0.040136	0.050657	0.062367	0.082818	0.098471	0.11623	0.20269	0.06336	0.081778
410	P0A7U7	rpsT	30S ribosomal protein S20	>sp|P0A7U7|RS20_ECOLI 30S ribosomal protein S20 OS=Escherichia coli (strain K12) GN=rpsT PE=1 SV=2	9.6843	87	0	284.06	6	6	6	1	56.3					0.029239	0.038835	0.057947	0.076484	0.090439	0.10476	0.13345	0.15963	0.17881	0.22743	0.27941	0.31535	0.52734				0.012631		0.023645	0.033628	0.050564	0.059017	0.070767	0.09189	0.1134	0.1353	0.17092	0.19975	0.22897	0.34546
411	P0A7V0	rpsB	30S ribosomal protein S2	>sp|P0A7V0|RS2_ECOLI 30S ribosomal protein S2 OS=Escherichia coli (strain K12) GN=rpsB PE=1 SV=2	26.743	241	0	323.31	16	16	16	1	66.8		0.0017803	0.0022514	0.0041405	0.0058685	0.007729	0.010701	0.014583	0.017505	0.018782	0.024759	0.028583	0.030107	0.038881	0.046634	0.051052	0.098118					0.0034841	0.0049516	0.0070185	0.0093833	0.011977	0.014297	0.019421	0.024454	0.028155	0.039239	0.045616	0.053188	0.11362
412	P0A7V3	rpsC	30S ribosomal protein S3	>sp|P0A7V3|RS3_ECOLI 30S ribosomal protein S3 OS=Escherichia coli (strain K12) GN=rpsC PE=1 SV=2	25.983	233	0	323.31	15	15	15	1	68.2		0.0018332	0.0030738	0.0050525	0.0068068	0.0081452	0.011156	0.015218	0.018281	0.01997	0.025494	0.029372	0.03336	0.042946	0.049804	0.052829	0.092968				0.0028517	0.0037154	0.0056025	0.0080068	0.010176	0.01348	0.014989	0.020191	0.023178	0.029485	0.037988	0.04589	0.053726	0.09051
413	P0A7V8	rpsD	30S ribosomal protein S4	>sp|P0A7V8|RS4_ECOLI 30S ribosomal protein S4 OS=Escherichia coli (strain K12) GN=rpsD PE=1 SV=2	23.469	206	0	323.31	17	17	17	1	91.7				0.0055643	0.0076083	0.009632	0.01474	0.018601	0.025379	0.027279	0.033576	0.040407	0.045849	0.0608	0.073807	0.080687	0.15286				0.0048766	0.0054609	0.0068632	0.0094739	0.012941	0.01654	0.018515	0.027879	0.033648	0.039972	0.051553	0.062323	0.074606	0.12747
414	P0A7W1	rpsE	30S ribosomal protein S5	>sp|P0A7W1|RS5_ECOLI 30S ribosomal protein S5 OS=Escherichia coli (strain K12) GN=rpsE PE=1 SV=2	17.603	167	0	323.31	9	9	9	1	92.2	0.016577	0.0047567	0.0075744	0.0088742	0.013981	0.01249	0.017977	0.02491	0.028555	0.031995	0.039175	0.05215	0.054571	0.07033	0.084137	0.095634	0.161				0.0029218	0.0051367	0.0065163	0.0099364	0.013308	0.016693	0.020386	0.026858	0.035552	0.042602	0.053827	0.065696	0.076397	0.1462
415	P0A7W7	rpsH	30S ribosomal protein S8	>sp|P0A7W7|RS8_ECOLI 30S ribosomal protein S8 OS=Escherichia coli (strain K12) GN=rpsH PE=1 SV=2	14.126	130	0	323.31	13	13	13	1	94.6			0.003896	0.0060512		0.011148	0.016278	0.021292	0.025715	0.032684	0.036519	0.043334	0.059192	0.066102	0.079854	0.092983	0.1514					0.0053789	0.01878	0.011156	0.01514	0.018919	0.020025	0.025128	0.034103	0.03757	0.052793	0.066458	0.073877	0.12137
416	P0A7X3	rpsI	30S ribosomal protein S9	>sp|P0A7X3|RS9_ECOLI 30S ribosomal protein S9 OS=Escherichia coli (strain K12) GN=rpsI PE=1 SV=2	14.856	130	0	323.31	11	11	11	1	96.2					0.007068	0.0077333	0.011559	0.017784	0.019675	0.02227	0.029396	0.028194	0.0383	0.046035	0.049471	0.056058	0.10161				0.0047233	0.0097678	0.00599	0.011986	0.010567	0.012395	0.014618	0.017312	0.025326	0.023406	0.034313	0.04152	0.0465	0.074836
417	P0A7X6	rimM	Ribosome maturation factor RimM	>sp|P0A7X6|RIMM_ECOLI Ribosome maturation factor RimM OS=Escherichia coli (strain K12) GN=rimM PE=1 SV=1	20.605	182	0	271.18	7	7	7	1	54.9								0.047691	0.05708	0.069912	0.083212	0.10442		0.15129	0.17557	0.19221	0.34983								0.034573		0.048132	0.068184	0.080112	0.093281	0.12645	0.16341	0.18291	0.29955
418	P0A7Y0	rnc	Ribonuclease 3	>sp|P0A7Y0|RNC_ECOLI Ribonuclease 3 OS=Escherichia coli (strain K12) GN=rnc PE=1 SV=1	25.55	226	0	323.31	5	5	5	1	42.5															0.073515	0.1052	0.21226											0.025035	0.025538	0.034887	0.05938	0.080329	0.10585	0.17898
419	P0A7Y4	rnhA	Ribonuclease HI	>sp|P0A7Y4|RNH_ECOLI Ribonuclease HI OS=Escherichia coli (strain K12) GN=rnhA PE=1 SV=1	17.597	155	0	24.973	3	3	3	1	48.4
420	P0A7Y8	rnpA	Ribonuclease P protein component	>sp|P0A7Y8|RNPA_ECOLI Ribonuclease P protein component OS=Escherichia coli (strain K12) GN=rnpA PE=1 SV=1	13.789	119	0	101.96	3	3	3	1	34.5																																		0.15187
421	P0A7Z0	rpiA	Ribose-5-phosphate isomerase A	>sp|P0A7Z0|RPIA_ECOLI Ribose-5-phosphate isomerase A OS=Escherichia coli (strain K12) GN=rpiA PE=1 SV=1	22.86	219	0	323.31	10	10	10	1	67.1
422	P0A7Z4	rpoA	DNA-directed RNA polymerase subunit alpha	>sp|P0A7Z4|RPOA_ECOLI DNA-directed RNA polymerase subunit alpha OS=Escherichia coli (strain K12) GN=rpoA PE=1 SV=1	36.511	329	0	323.31	14	14	14	1	54.4					0.0050488	0.0069402	0.010105	0.013884	0.01723	0.016221	0.022438	0.027942	0.029757	0.03917	0.044286	0.050466	0.084862						0.071096	0.079246	0.010474	0.0079077	0.015152	0.02102	0.025231	0.028781	0.042806	0.046599	0.054151	0.095713
423	P0A800	rpoZ	DNA-directed RNA polymerase subunit omega	>sp|P0A800|RPOZ_ECOLI DNA-directed RNA polymerase subunit omega OS=Escherichia coli (strain K12) GN=rpoZ PE=1 SV=1	10.236	91	0	25.824	3	3	3	1	24.2																																0.27177		0.613
424	P0A805	frr	Ribosome-recycling factor	>sp|P0A805|RRF_ECOLI Ribosome-recycling factor OS=Escherichia coli (strain K12) GN=frr PE=1 SV=1	20.638	185	0	323.31	13	13	13	1	67									0.025082	0.029982	0.033401	0.039643	0.047078	0.053377	0.065356	0.075071	0.1319										0.017869	0.028114	0.028582	0.032766	0.043731	0.051963	0.062148	0.12141
425	P0A809	ruvA	Holliday junction ATP-dependent DNA helicase RuvA	>sp|P0A809|RUVA_ECOLI Holliday junction ATP-dependent DNA helicase RuvA OS=Escherichia coli (strain K12) GN=ruvA PE=1 SV=1	22.085	203	0	114.81	4	4	4	1	24.1																																		0.11234
426	P0A812	ruvB	Holliday junction ATP-dependent DNA helicase RuvB	>sp|P0A812|RUVB_ECOLI Holliday junction ATP-dependent DNA helicase RuvB OS=Escherichia coli (strain K12) GN=ruvB PE=1 SV=1	37.173	336	0	279.5	5	5	5	1	29.2
427	P0A817	metK	S-adenosylmethionine synthase	>sp|P0A817|METK_ECOLI S-adenosylmethionine synthase OS=Escherichia coli (strain K12) GN=metK PE=1 SV=2	41.951	384	0	323.31	15	15	15	1	52.6				0.006602	0.015494	0.010346	0.0075705	0.010992	0.013654	0.014382	0.019429	0.022156	0.025583	0.029918	0.037199	0.039883	0.07492							0.0041293	0.0056242	0.0089167	0.0094644	0.013293	0.016791	0.019481	0.027096	0.031063	0.03804	0.08413
428	P0A821	selA	L-seryl-tRNA(Sec) selenium transferase	>sp|P0A821|SELA_ECOLI L-seryl-tRNA(Sec) selenium transferase OS=Escherichia coli (strain K12) GN=selA PE=1 SV=1	50.607	463	0	82.342	5	5	5	1	11
429	P0A823	sfsA	Sugar fermentation stimulation protein A	>sp|P0A823|SFSA_ECOLI Sugar fermentation stimulation protein A OS=Escherichia coli (strain K12) GN=sfsA PE=1 SV=1	26.228	234	0	114.05	6	6	6	1	37.6
430	P0A825	glyA	Serine hydroxymethyltransferase	>sp|P0A825|GLYA_ECOLI Serine hydroxymethyltransferase OS=Escherichia coli (strain K12) GN=glyA PE=1 SV=1	45.316	417	0	323.31	21	21	21	1	68.8					0.0021286		0.0031911	0.0036667	0.0050779	0.0049856	0.0055318	0.0052757	0.0066602	0.0072456	0.0072431	0.0074917	0.0095557														0.0045079	0.0080744	0.007202	0.0106
431	P0A830	dctA	Aerobic C4-dicarboxylate transport protein	>sp|P0A830|DCTA_ECOLI Aerobic C4-dicarboxylate transport protein OS=Escherichia coli (strain K12) GN=dctA PE=1 SV=1	45.436	428	0	61.354	5	5	5	1	9.3
432	P0A832	smpB	SsrA-binding protein	>sp|P0A832|SSRP_ECOLI SsrA-binding protein OS=Escherichia coli (strain K12) GN=smpB PE=1 SV=2	18.269	160	0	96.433	3	3	3	1	13.1
433	P0A836	sucC	Succinyl-CoA ligase [ADP-forming] subunit beta	>sp|P0A836|SUCC_ECOLI Succinate--CoA ligase [ADP-forming] subunit beta OS=Escherichia coli (strain K12) GN=sucC PE=1 SV=1	41.392	388	0	323.31	18	18	18	1	60.8												0.0037403	0.0040257	0.015386	0.0056868	0.0041742	0.0065545													0.086692	0.003008			0.006322
434	P0A840	surE	5/3-nucleotidase SurE	>sp|P0A840|SURE_ECOLI 5/3-nucleotidase SurE OS=Escherichia coli (strain K12) GN=surE PE=1 SV=1	26.9	253	0	163.98	4	4	4	1	38.3
435	P0A843	tatE	Sec-independent protein translocase protein TatE	>sp|P0A843|TATE_ECOLI Sec-independent protein translocase protein TatE OS=Escherichia coli (strain K12) GN=tatE PE=2 SV=1	7.0242	67	0	19.348	3	3	3	1	50.7
436	P0A847	tgt	Queuine tRNA-ribosyltransferase	>sp|P0A847|TGT_ECOLI Queuine tRNA-ribosyltransferase OS=Escherichia coli (strain K12) GN=tgt PE=1 SV=1	42.593	375	0	323.31	12	12	12	1	57.6																																	0.06102	0.12803
437	P0A850	tig	Trigger factor	>sp|P0A850|TIG_ECOLI Trigger factor OS=Escherichia coli (strain K12) GN=tig PE=1 SV=1	48.192	432	0	323.31	25	25	25	1	83.8					0.0071054	0.0082189	0.011382	0.013831	0.01708	0.018433	0.023077	0.029805	0.027879	0.03598	0.041563	0.05818	0.098052							0.0081964	0.0092118	0.010684	0.014116	0.015748	0.021244	0.026035	0.028734	0.038174	0.04588	0.084105
438	P0A853	tnaA	Tryptophanase	>sp|P0A853|TNAA_ECOLI Tryptophanase OS=Escherichia coli (strain K12) GN=tnaA PE=1 SV=1	52.773	471	0	323.31	17	17	17	1	48.4
439	P0A855	tolB	Protein TolB	>sp|P0A855|TOLB_ECOLI Protein TolB OS=Escherichia coli (strain K12) GN=tolB PE=1 SV=1	45.955	430	0	323.31	8	8	8	1	30.5							0.013001	0.014216	0.017671		0.024036	0.028557	0.02822	0.039524	0.043416	0.044143	0.074929											0.018429	0.022142	0.022665	0.029654	0.03615	0.047172	0.090344
440	P0A858	tpiA	Triosephosphate isomerase	>sp|P0A858|TPIS_ECOLI Triosephosphate isomerase OS=Escherichia coli (strain K12) GN=tpiA PE=1 SV=1	26.972	255	0	323.31	15	15	15	1	94.9									0.0071275	0.0074966	0.008402	0.0082022	0.0097174	0.011713	0.012571	0.011552	0.016727									0.0053022			0.0067149	0.0086405	0.0093895	0.012793	0.012807	0.024323
441	P0A862	tpx	Thiol peroxidase	>sp|P0A862|TPX_ECOLI Thiol peroxidase OS=Escherichia coli (strain K12) GN=tpx PE=1 SV=2	17.835	168	0	323.31	5	5	5	1	61.3					0.003542	0.0040662	0.0060948	0.0086031	0.009409	0.010786	0.013254	0.014642	0.016571	0.019714	0.023015	0.027588	0.051981									0.0063784	0.0071263	0.0093733	0.011503	0.015771	0.018665	0.024827	0.0276	0.071938
442	P0A867	talA	Transaldolase A	>sp|P0A867|TALA_ECOLI Transaldolase A OS=Escherichia coli (strain K12) GN=talA PE=3 SV=1	35.658	316	0	323.31	18	18	18	1	80.4							0.0050393	0.0055159	0.0080062	0.0072916	0.0090067	0.01125	0.011058	0.012395	0.015578		0.014964												0.0096275		0.011758		0.014215	0.025555
443	P0A870	talB	Transaldolase B	>sp|P0A870|TALB_ECOLI Transaldolase B OS=Escherichia coli (strain K12) GN=talB PE=1 SV=2	35.219	317	0	323.31	14	14	14	1	68.5				0.0032237	0.004947	0.0065119	0.0095951	0.009879	0.011769	0.012391	0.015664	0.018098	0.019023	0.022711	0.024183	0.027215	0.048815							0.0057424	0.0070168	0.0075695	0.008131	0.010187	0.012963	0.014496	0.019204	0.02299	0.026696	0.06602
444	P0A873	trmD	tRNA (guanine-N(1)-)-methyltransferase	>sp|P0A873|TRMD_ECOLI tRNA (guanine-N(1)-)-methyltransferase OS=Escherichia coli (strain K12) GN=trmD PE=1 SV=1	28.422	255	0	108.97	4	4	4	1	12.5
445	P0A877	trpA	Tryptophan synthase alpha chain	>sp|P0A877|TRPA_ECOLI Tryptophan synthase alpha chain OS=Escherichia coli (strain K12) GN=trpA PE=1 SV=1	28.724	268	0	323.31	8	8	8	1	43.7
446	P0A879	trpB	Tryptophan synthase beta chain	>sp|P0A879|TRPB_ECOLI Tryptophan synthase beta chain OS=Escherichia coli (strain K12) GN=trpB PE=1 SV=2	42.983	397	0	323.31	16	16	16	1	58.7																	0.015673																	0.0089743
447	P0A881	trpR	Trp operon repressor	>sp|P0A881|TRPR_ECOLI Trp operon repressor OS=Escherichia coli (strain K12) GN=trpR PE=1 SV=2	12.355	108	0.00045167	3.9506	1	1	1	1	16.7
448	P0A884	thyA	Thymidylate synthase	>sp|P0A884|TYSY_ECOLI Thymidylate synthase OS=Escherichia coli (strain K12) GN=thyA PE=1 SV=1	30.479	264	0	294.69	7	7	7	1	50.8
449	P0A887	ubiE	Ubiquinone/menaquinone biosynthesis C-methyltransferase UbiE	>sp|P0A887|UBIE_ECOLI Ubiquinone/menaquinone biosynthesis C-methyltransferase UbiE OS=Escherichia coli (strain K12) GN=ubiE PE=1 SV=1	28.073	251	0	302.85	12	12	12	1	61.4																	0.027743																	0.03697
450	P0A890	tusA	Sulfurtransferase TusA	>sp|P0A890|TUSA_ECOLI Sulfur carrier protein TusA OS=Escherichia coli (strain K12) GN=tusA PE=1 SV=1	9.0945	81	0	5.3619	2	2	2	1	49.4
451	P0A894	yhbJ	UPF0042 nucleotide-binding protein YhbJ	>sp|P0A894|RAPZ_ECOLI RNase adapter protein RapZ OS=Escherichia coli (strain K12) GN=rapZ PE=1 SV=1	32.492	284	0	70.056	7	7	7	1	32
452	P0A8A0	yebC	Probable transcriptional regulatory protein YebC	>sp|P0A8A0|YEBC_ECOLI Probable transcriptional regulatory protein YebC OS=Escherichia coli (strain K12) GN=yebC PE=1 SV=1	26.422	246	0	251.48	9	9	9	1	35.4						0.016054	0.025608	0.039725	0.038641	0.040438	0.059245	0.068548	0.073393	0.081108	0.089698	0.10501	0.23014							0.018642		0.026029	0.035455	0.044737	0.053861	0.050746	0.072983	0.099902	0.11613	0.19492
453	P0A8A2	yeeN	Probable transcriptional regulatory protein YeeN	>sp|P0A8A2|YEEN_ECOLI Probable transcriptional regulatory protein YeeN OS=Escherichia coli (strain K12) GN=yeeN PE=1 SV=1	25.867	238	0	28.653	5	5	5	1	18.9																																		0.061771
454	P0A8A4	ppsR	Phosphoenolpyruvate synthase regulatory protein	>sp|P0A8A4|PSRP_ECOLI Phosphoenolpyruvate synthase regulatory protein OS=Escherichia coli (strain K12) GN=ppsR PE=1 SV=1	31.211	277	0	71.263	4	4	4	1	32.1
455	P0A8A8	rimP	Ribosome maturation factor RimP	>sp|P0A8A8|RIMP_ECOLI Ribosome maturation factor RimP OS=Escherichia coli (strain K12) GN=rimP PE=1 SV=2	16.651	150	0	65.032	3	3	3	1	21.3
456	P0A8B2	yfcN	UPF0115 protein YfcN	>sp|P0A8B2|YFCN_ECOLI UPF0115 protein YfcN OS=Escherichia coli (strain K12) GN=yfcN PE=3 SV=1	21.013	183	0	204.89	8	8	8	1	67.2
457	P0A8B5	ybaB	Nucleoid-associated protein YbaB	>sp|P0A8B5|YBAB_ECOLI Nucleoid-associated protein YbaB OS=Escherichia coli (strain K12) GN=ybaB PE=1 SV=1	12.015	109	0	195.88	5	5	5	1	81.7																	0.11964													0.031688	0.091667	0.10654	0.045992	0.091143
458	P0A8D0	nrdR	Transcriptional repressor NrdR	>sp|P0A8D0|NRDR_ECOLI Transcriptional repressor NrdR OS=Escherichia coli (strain K12) GN=nrdR PE=1 SV=1	17.229	149	0	220.04	8	8	8	1	69.8											0.021334			0.038835		0.04316	0.070882											0.01677				0.036878	0.041456	0.068724
459	P0A8D3	yaiI	UPF0178 protein YaiI	>sp|P0A8D3|YAII_ECOLI UPF0178 protein YaiI OS=Escherichia coli (strain K12) GN=yaiI PE=1 SV=1	16.969	152	0	5.5112	2	2	2	1	15.8
460	P0A8D6	ymdB	O-acetyl-ADP-ribose deacetylase	>sp|P0A8D6|YMDB_ECOLI O-acetyl-ADP-ribose deacetylase OS=Escherichia coli (strain K12) GN=ymdB PE=1 SV=1	18.88	177	0	216.57	3	3	3	1	41.8
461	P0A8E1	ycfP	UPF0227 protein YcfP	>sp|P0A8E1|YCFP_ECOLI UPF0227 protein YcfP OS=Escherichia coli (strain K12) GN=ycfP PE=1 SV=1	21.226	180	0	171.23	6	6	6	1	43.9															0.018359		0.028469																	0.035079
462	P0A8E5	yacL	UPF0231 protein YacL	>sp|P0A8E5|YACL_ECOLI UPF0231 protein YacL OS=Escherichia coli (strain K12) GN=yacL PE=1 SV=1	13.941	120	0	124.06	3	3	3	1	41.7																																		0.18657
463	P0A8E7	yajQ	UPF0234 protein YajQ	>sp|P0A8E7|YAJQ_ECOLI UPF0234 protein YajQ OS=Escherichia coli (strain K12) GN=yajQ PE=1 SV=2	18.344	163	0	323.31	7	7	7	1	57.7						0.0084106	0.013342	0.014335	0.018467	0.021918	0.023566	0.025011	0.02706	0.032029	0.035034	0.038884	0.059414												0.016282	0.02064	0.02268		0.033299	0.066549
464	P0A8F0	upp	Uracil phosphoribosyltransferase	>sp|P0A8F0|UPP_ECOLI Uracil phosphoribosyltransferase OS=Escherichia coli (strain K12) GN=upp PE=1 SV=1	22.533	208	0	323.31	7	7	7	1	66.8							0.0076114	0.011357	0.011132	0.013582	0.015746	0.019329	0.020197	0.027004	0.031991	0.035309	0.064341										0.013079	0.012174	0.013752	0.016473	0.020857	0.028607	0.029759	0.051792
465	P0A8F4	udk	Uridine kinase	>sp|P0A8F4|URK_ECOLI Uridine kinase OS=Escherichia coli (strain K12) GN=udk PE=3 SV=1	24.353	213	0	323.31	11	11	11	1	77.9														0.039456	0.03844	0.040408	0.070805															0.039571	0.036835	0.066613
466	P0A8F8	uvrB	UvrABC system protein B	>sp|P0A8F8|UVRB_ECOLI UvrABC system protein B OS=Escherichia coli (strain K12) GN=uvrB PE=1 SV=2	76.225	673	0	272.45	15	15	15	1	31.8
467	P0A8G0	uvrC	UvrABC system protein C	>sp|P0A8G0|UVRC_ECOLI UvrABC system protein C OS=Escherichia coli (strain K12) GN=uvrC PE=1 SV=1	68.187	610	0	239.69	18	18	18	1	39.7
468	P0A8G3	uxaC	Uronate isomerase	>sp|P0A8G3|UXAC_ECOLI Uronate isomerase OS=Escherichia coli (strain K12) GN=uxaC PE=2 SV=1	53.987	470	0	323.31	17	17	17	1	73.2
469	P0A8G6	wrbA	NAD(P)H dehydrogenase (quinone)	>sp|P0A8G6|NQOR_ECOLI NAD(P)H dehydrogenase (quinone) OS=Escherichia coli (strain K12) GN=wrbA PE=1 SV=2	20.845	198	0	173.31	4	4	4	1	23.7
470	P0A8H6	yihI	Der GTPase-activating protein YihI	>sp|P0A8H6|YIHI_ECOLI Der GTPase-activating protein YihI OS=Escherichia coli (strain K12) GN=yihI PE=1 SV=1	19.059	169	0	69.324	5	5	5	1	35.5																	0.17391												0.055229				0.10038	0.14009
471	P0A8I1	yqgF	Putative Holliday junction resolvase	>sp|P0A8I1|YQGF_ECOLI Putative pre-16S rRNA nuclease OS=Escherichia coli (strain K12) GN=yqgF PE=1 SV=1	15.186	138	0	81.527	5	5	5	1	74.6
472	P0A8I3	yaaA	UPF0246 protein YaaA	>sp|P0A8I3|YAAA_ECOLI UPF0246 protein YaaA OS=Escherichia coli (strain K12) GN=yaaA PE=1 SV=1	29.585	258	0	179.8	10	10	10	1	55
473	P0A8I5	trmB	tRNA (guanine-N(7)-)-methyltransferase	>sp|P0A8I5|TRMB_ECOLI tRNA (guanine-N(7)-)-methyltransferase OS=Escherichia coli (strain K12) GN=trmB PE=1 SV=1	27.307	239	0	53.38	4	4	4	1	30.5																	0.071341																	0.074955
474	P0A8I8	rlmH	Ribosomal RNA large subunit methyltransferase H	>sp|P0A8I8|RLMH_ECOLI Ribosomal RNA large subunit methyltransferase H OS=Escherichia coli (strain K12) GN=rlmH PE=1 SV=1	17.341	155	0	92.98	6	6	6	1	63.2
475	P0A8J2	dnaT	Primosomal protein 1	>sp|P0A8J2|DNAT_ECOLI Primosomal protein 1 OS=Escherichia coli (strain K12) GN=dnaT PE=1 SV=2	19.455	179	0	50.923	5	5	5	1	55.9
476	P0A8J4	ybeD	UPF0250 protein YbeD	>sp|P0A8J4|YBED_ECOLI UPF0250 protein YbeD OS=Escherichia coli (strain K12) GN=ybeD PE=1 SV=1	9.8272	87	0	323.31	5	5	5	1	95.4																	0.70513											0.13848				0.38737
477	P0A8J8	rhlB	ATP-dependent RNA helicase RhlB	>sp|P0A8J8|RHLB_ECOLI ATP-dependent RNA helicase RhlB OS=Escherichia coli (strain K12) GN=rhlB PE=1 SV=2	47.125	421	0	323.31	14	14	14	1	51.3																	0.053844																	0.05616
478	P0A8K1	psd	Phosphatidylserine decarboxylase proenzyme;Phosphatidylserine decarboxylase alpha chain;Phosphatidylserine decarboxylase beta chain	>sp|P0A8K1|PSD_ECOLI Phosphatidylserine decarboxylase proenzyme OS=Escherichia coli (strain K12) GN=psd PE=1 SV=1	35.934	322	0	89.15	9	9	9	1	40.4														0.022834
479	P0A8K5	yaeP	UPF0253 protein YaeP	>sp|P0A8K5|YAEP_ECOLI UPF0253 protein YaeP OS=Escherichia coli (strain K12) GN=yaeP PE=3 SV=1	7.2141	66	0	11.884	1	1	1	1	27.3
480	P0A8K8	yihY	UPF0761 membrane protein YihY	>sp|P0A8K8|YIHY_ECOLI UPF0761 membrane protein YihY OS=Escherichia coli (strain K12) GN=yihY PE=1 SV=1	32.838	290	0.0060241	2.1281	2	2	2	1	14.5
481	P0A8L1	serS	Serine--tRNA ligase	>sp|P0A8L1|SYS_ECOLI Serine--tRNA ligase OS=Escherichia coli (strain K12) GN=serS PE=1 SV=1	48.413	430	0	323.31	12	12	12	1	38.4					0.0044506	0.0036555	0.0059245	0.0073877	0.0080504	0.0094927	0.010467	0.01249	0.013547	0.015435	0.017257	0.017049	0.030076									0.0045521	0.0049447	0.0065105	0.0081914	0.010513	0.011347	0.014022	0.015273	0.043734
482	P0A8L5	ycgN	UPF0260 protein YcgN	>sp|P0A8L5|YCGN_ECOLI UPF0260 protein YcgN OS=Escherichia coli (strain K12) GN=ycgN PE=3 SV=1	17.91	153	0.0017652	2.8406	2	2	2	1	18.3
483	P0A8M0	asnS	Asparagine--tRNA ligase	>sp|P0A8M0|SYN_ECOLI Asparagine--tRNA ligase OS=Escherichia coli (strain K12) GN=asnS PE=1 SV=2	52.57	466	0	323.31	10	10	10	1	39.3								0.0054752	0.0075815	0.007639	0.0088378	0.010533	0.014361	0.018691	0.016578	0.017427	0.031784								0.011431	0.01551	0.013183	0.010253	0.0093358	0.014303	0.019979	0.023233	0.024779	0.03486
484	P0A8M3	thrS	Threonine--tRNA ligase	>sp|P0A8M3|SYT_ECOLI Threonine--tRNA ligase OS=Escherichia coli (strain K12) GN=thrS PE=1 SV=1	74.013	642	0	323.31	27	27	27	1	48.3					0.0043487	0.0058026	0.0073985	0.010606	0.012433	0.013578	0.017669	0.020067	0.021641	0.024697	0.031405	0.034332	0.054583							0.0052091		0.0083392	0.011154	0.012245	0.01606	0.017915	0.021579	0.026247	0.030291	0.060259
485	P0A8M6	yeeX	UPF0265 protein YeeX	>sp|P0A8M6|YEEX_ECOLI UPF0265 protein YeeX OS=Escherichia coli (strain K12) GN=yeeX PE=1 SV=1	12.778	109	0	323.31	10	10	10	1	74.3								0.0045479	0.0057912		0.0075371	0.0098843	0.01158	0.014208	0.015826	0.016956	0.030379								0.0038463		0.0058844	0.0073706	0.0094403	0.011397	0.014828	0.01861	0.021775	0.04351
486	P0A8N0	matP	Macrodomain Ter protein	>sp|P0A8N0|MATP_ECOLI Macrodomain Ter protein OS=Escherichia coli (strain K12) GN=matP PE=1 SV=1	17.693	150	0	63.578	6	6	6	1	46.7
487	P0A8N3	lysS	Lysine--tRNA ligase	>sp|P0A8N3|SYK1_ECOLI Lysine--tRNA ligase OS=Escherichia coli (strain K12) GN=lysS PE=1 SV=2	57.603	505	0	323.31	17	17	14	1	49.1										0.0080544		0.0097102		0.01485	0.020101	0.017396	0.033775													0.011022	0.014797	0.014914	0.01808	0.040792
488	P0A8N5	lysU	Lysine--tRNA ligase, heat inducible	>sp|P0A8N5|SYK2_ECOLI Lysine--tRNA ligase, heat inducible OS=Escherichia coli (strain K12) GN=lysU PE=1 SV=2	57.826	505	0	263.46	16	13	13	1	47.9
489	P0A8N7	epmA	Elongation factor P--(R)-beta-lysine ligase	>sp|P0A8N7|EPMA_ECOLI Elongation factor P--(R)-beta-lysine ligase OS=Escherichia coli (strain K12) GN=epmA PE=1 SV=1	36.976	325	0	101.5	7	7	7	1	42.8																																		0.14427
490	P0A8P3	yggX	Probable Fe(2+)-trafficking protein	>sp|P0A8P3|FETP_ECOLI Probable Fe(2+)-trafficking protein OS=Escherichia coli (strain K12) GN=yggX PE=1 SV=2	10.952	91	0	141.75	8	8	8	1	98.9
491	P0A8P6	xerC	Tyrosine recombinase XerC	>sp|P0A8P6|XERC_ECOLI Tyrosine recombinase XerC OS=Escherichia coli (strain K12) GN=xerC PE=1 SV=1	33.867	298	0	4.4764	1	1	1	1	4.7
492	P0A8Q0	frdC	Fumarate reductase subunit C	>sp|P0A8Q0|FRDC_ECOLI Fumarate reductase subunit C OS=Escherichia coli (strain K12) GN=frdC PE=1 SV=1	15.015	131	0	16.241	5	5	5	1	30.5
493	P0A8Q6	clpS	ATP-dependent Clp protease adapter protein ClpS	>sp|P0A8Q6|CLPS_ECOLI ATP-dependent Clp protease adapter protein ClpS OS=Escherichia coli (strain K12) GN=clpS PE=1 SV=1	12.179	106	0	20.034	5	5	5	1	71.7
494	P0A8R7	ycjF	UPF0283 membrane protein YcjF	>sp|P0A8R7|YCJF_ECOLI UPF0283 membrane protein YcjF OS=Escherichia coli (strain K12) GN=ycjF PE=1 SV=1	39.392	353	0	95.657	3	3	3	1	17.6
495	P0A8R9	hdfR	HTH-type transcriptional regulator HdfR	>sp|P0A8R9|HDFR_ECOLI HTH-type transcriptional regulator HdfR OS=Escherichia coli (strain K12) GN=hdfR PE=3 SV=1	31.746	279	0	66.181	6	6	6	1	30.1
496	P0A8S1	iciA	Chromosome initiation inhibitor	>sp|P0A8S1|ARGP_ECOLI HTH-type transcriptional regulator ArgP OS=Escherichia coli (strain K12) GN=argP PE=1 SV=1	33.471	297	0	100.78	7	7	7	1	35
497	P0A8T1	prmA	Ribosomal protein L11 methyltransferase	>sp|P0A8T1|PRMA_ECOLI Ribosomal protein L11 methyltransferase OS=Escherichia coli (strain K12) GN=prmA PE=1 SV=1	31.877	293	0	22.258	5	5	5	1	25.9
498	P0A8T7	rpoC	DNA-directed RNA polymerase subunit beta	>sp|P0A8T7|RPOC_ECOLI DNA-directed RNA polymerase subunit beta OS=Escherichia coli (strain K12) GN=rpoC PE=1 SV=1	155.16	1407	0	323.31	55	55	55	1	55.9				0.0039111	0.0038832	0.0064883	0.0065382	0.0092656	0.012232	0.01146	0.014777	0.017227	0.019039	0.023016	0.026168	0.027769	0.051456						0.0098178	0.0073661	0.0054649	0.0093249	0.0088073	0.010228	0.012875	0.015778	0.021349	0.025269	0.028122	0.063629
499	P0A8U0	syd	Protein Syd	>sp|P0A8U0|SYDP_ECOLI Protein Syd OS=Escherichia coli (strain K12) GN=syd PE=1 SV=1	20.708	181	0	37.3	3	3	3	1	29.3
500	P0A8U2	yafD	UPF0294 protein YafD	>sp|P0A8U2|YAFD_ECOLI UPF0294 protein YafD OS=Escherichia coli (strain K12) GN=yafD PE=3 SV=1	29.991	266	0.003913	2.3936	1	1	1	1	4.1
501	P0A8U6	metJ	Met repressor	>sp|P0A8U6|METJ_ECOLI Met repressor OS=Escherichia coli (strain K12) GN=metJ PE=1 SV=2	12.141	105	0	70.77	5	5	5	1	48.6																	0.18006																	0.22319
502	P0A8V0	rbn	Ribonuclease BN	>sp|P0A8V0|RBN_ECOLI Ribonuclease BN OS=Escherichia coli (strain K12) GN=rbn PE=1 SV=1	32.929	305	0	114.98	7	7	7	1	49.5
503	P0A8V2	rpoB	DNA-directed RNA polymerase subunit beta	>sp|P0A8V2|RPOB_ECOLI DNA-directed RNA polymerase subunit beta OS=Escherichia coli (strain K12) GN=rpoB PE=1 SV=1	150.63	1342	0	323.31	48	48	48	1	52.1				0.0059421		0.007157	0.0077853	0.0099535	0.010659	0.012089	0.014027	0.01677	0.018225	0.022188	0.025819	0.030107	0.051584						0.0098732	0.012045	0.015953	0.014142	0.011264	0.012584	0.013739	0.02008	0.025837	0.029055	0.031436	0.062703
504	P0A8V6	fadR	Fatty acid metabolism regulator protein	>sp|P0A8V6|FADR_ECOLI Fatty acid metabolism regulator protein OS=Escherichia coli (strain K12) GN=fadR PE=1 SV=2	26.968	239	0	13.258	2	2	2	1	15.5
505	P0A8W2	slyA	Transcriptional regulator SlyA	>sp|P0A8W2|SLYA_ECOLI Transcriptional regulator SlyA OS=Escherichia coli (strain K12) GN=slyA PE=3 SV=1	16.353	144	0	134.28	4	4	4	1	31.2
506	P0A8W5	yqgE	UPF0301 protein YqgE	>sp|P0A8W5|YQGE_ECOLI UPF0301 protein YqgE OS=Escherichia coli (strain K12) GN=yqgE PE=1 SV=1	20.686	187	0	97.226	6	6	6	1	47.6														0.046063	0.046821		0.093471
507	P0A8W8	yfbU	UPF0304 protein YfbU	>sp|P0A8W8|YFBU_ECOLI UPF0304 protein YfbU OS=Escherichia coli (strain K12) GN=yfbU PE=1 SV=1	19.536	164	0	138.26	2	2	2	1	26.8
508	P0A8X0	yjgA	UPF0307 protein YjgA	>sp|P0A8X0|YJGA_ECOLI UPF0307 protein YjgA OS=Escherichia coli (strain K12) GN=yjgA PE=1 SV=1	21.359	183	0	141.83	8	8	8	1	53.6													0.048293		0.09667		0.14204															0.066399		0.11067
509	P0A8X2	yceI	Protein YceI	>sp|P0A8X2|YCEI_ECOLI Protein YceI OS=Escherichia coli (strain K12) GN=yceI PE=1 SV=1	20.912	191	0	181.16	13	13	13	1	89.5
510	P0A8Y3	yihX	Alpha-D-glucose-1-phosphate phosphatase YihX	>sp|P0A8Y3|YIHX_ECOLI Alpha-D-glucose 1-phosphate phosphatase YihX OS=Escherichia coli (strain K12) GN=yihX PE=1 SV=1	22.732	199	0.00044385	3.2429	1	1	1	1	4.5
511	P0A8Y5	yidA	Sugar phosphatase YidA	>sp|P0A8Y5|YIDA_ECOLI Sugar phosphatase YidA OS=Escherichia coli (strain K12) GN=yidA PE=1 SV=1	29.721	270	0	222.49	9	9	9	1	58.1
512	P0A8Z0	yciA	Acyl-CoA thioester hydrolase YciA	>sp|P0A8Z0|YCIA_ECOLI Acyl-CoA thioester hydrolase YciA OS=Escherichia coli (strain K12) GN=yciA PE=3 SV=1	14.23	132	0	37.051	6	6	6	1	26.5																	0.16825
513	P0A8Z3	ybgC	Acyl-CoA thioester hydrolase YbgC	>sp|P0A8Z3|YBGC_ECOLI Acyl-CoA thioester hydrolase YbgC OS=Escherichia coli (strain K12) GN=ybgC PE=1 SV=1	15.562	134	0	5.1458	3	3	3	1	11.9
514	P0A8Z7	yqiA	Esterase YqiA	>sp|P0A8Z7|YQIA_ECOLI Esterase YqiA OS=Escherichia coli (strain K12) GN=yqiA PE=4 SV=1	21.641	193	0	14.089	2	2	2	1	9.3
515	P0A901	blc	Outer membrane lipoprotein Blc	>sp|P0A901|BLC_ECOLI Outer membrane lipoprotein Blc OS=Escherichia coli (strain K12) GN=blc PE=1 SV=1	19.851	177	0	155.16	6	6	6	1	52.5
516	P0A903	bamC	Outer membrane protein assembly factor BamC	>sp|P0A903|BAMC_ECOLI Outer membrane protein assembly factor BamC OS=Escherichia coli (strain K12) GN=bamC PE=1 SV=1	36.842	344	0	323.31	10	10	10	1	49.4														0.017851			0.043751
517	P0A905	slyB	Outer membrane lipoprotein SlyB	>sp|P0A905|SLYB_ECOLI Outer membrane lipoprotein SlyB OS=Escherichia coli (strain K12) GN=slyB PE=2 SV=1	15.601	155	0	323.31	4	4	4	1	30.3						0.038323		0.0080714		0.010826	0.014085	0.01538	0.018189	0.022457	0.02648	0.026866	0.045637														0.020162	0.025835	0.029847	0.060003
518	P0A908	mipA	MltA-interacting protein	>sp|P0A908|MIPA_ECOLI MltA-interacting protein OS=Escherichia coli (strain K12) GN=mipA PE=1 SV=1	27.831	248	0	215.23	6	6	6	1	37.5																	0.023654																	0.026573
519	P0A910	ompA	Outer membrane protein A	>sp|P0A910|OMPA_ECOLI Outer membrane protein A OS=Escherichia coli (strain K12) GN=ompA PE=1 SV=1	37.2	346	0	323.31	17	17	17	1	55.2			0.0010041	0.0018733	0.0027181	0.0032834	0.0048988	0.0063159	0.0074758	0.0084697	0.010649	0.011808	0.013302	0.015975	0.017848	0.018841	0.027455					0.0014288	0.0019909	0.0033707	0.004013	0.0055135	0.0060854	0.0077377	0.0090856	0.010158	0.012784	0.015013	0.017	0.03161
520	P0A912	pal	Peptidoglycan-associated lipoprotein	>sp|P0A912|PAL_ECOLI Peptidoglycan-associated lipoprotein OS=Escherichia coli (strain K12) GN=pal PE=1 SV=1	18.824	173	0	323.31	6	6	6	1	52												0.011151	0.013063	0.015798	0.01747	0.019322	0.02809														0.0099081	0.010698	0.01433	0.026515
521	P0A915	ompW	Outer membrane protein W	>sp|P0A915|OMPW_ECOLI Outer membrane protein W OS=Escherichia coli (strain K12) GN=ompW PE=1 SV=1	22.928	212	0	140.18	4	4	4	1	42.5
522	P0A917	ompX	Outer membrane protein X	>sp|P0A917|OMPX_ECOLI Outer membrane protein X OS=Escherichia coli (strain K12) GN=ompX PE=1 SV=1	18.602	171	0	323.31	4	4	4	1	39.8							0.0073121	0.0094974	0.010798	0.011936	0.015168	0.01672	0.01707	0.022691	0.025262	0.026199	0.039581					0.0024938			0.006033	0.0080031	0.0089204	0.010882	0.013164	0.014623	0.01895	0.023138	0.026729	0.049837
523	P0A921	pldA	Phospholipase A1	>sp|P0A921|PA1_ECOLI Phospholipase A1 OS=Escherichia coli (strain K12) GN=pldA PE=1 SV=1	33.163	289	0	172.86	6	6	6	1	26.6
524	P0A924	pgpB	Phosphatidylglycerophosphatase B	>sp|P0A924|PGPB_ECOLI Phosphatidylglycerophosphatase B OS=Escherichia coli (strain K12) GN=pgpB PE=1 SV=1	29.021	254	0	51.529	5	5	5	1	21.3
525	P0A927	tsx	Nucleoside-specific channel-forming protein tsx	>sp|P0A927|TSX_ECOLI Nucleoside-specific channel-forming protein Tsx OS=Escherichia coli (strain K12) GN=tsx PE=1 SV=1	33.589	294	0	323.31	7	7	7	1	41.5
526	P0A930	wza	Putative polysaccharide export protein wza	>sp|P0A930|WZA_ECOLI Putative polysaccharide export protein wza OS=Escherichia coli (strain K12) GN=wza PE=3 SV=1	41.909	379	0	7.0435	4	4	4	1	7.4
527	P0A932	gfcE	Putative polysaccharide export protein GfcE	>sp|P0A932|GFCE_ECOLI Putative polysaccharide export protein GfcE OS=Escherichia coli (strain K12) GN=gfcE PE=3 SV=1	41.74	379	0	26.245	6	6	6	1	22.2
528	P0A935	mltA	Membrane-bound lytic murein transglycosylase A	>sp|P0A935|MLTA_ECOLI Membrane-bound lytic murein transglycosylase A OS=Escherichia coli (strain K12) GN=mltA PE=1 SV=1	40.41	365	0	16.433	4	4	4	1	9.9
529	P0A940	bamA	Outer membrane protein assembly factor BamA	>sp|P0A940|BAMA_ECOLI Outer membrane protein assembly factor BamA OS=Escherichia coli (strain K12) GN=bamA PE=1 SV=1	90.552	810	0	323.31	27	27	27	1	54.1							0.13184	0.0085596	0.0081559	0.0089416	0.011658	0.012587	0.014716	0.017026	0.018365	0.020092	0.029021											0.0084181		0.0096213	0.0096506	0.016262	0.017254	0.027286
530	P0A944	rimI	Ribosomal-protein-alanine acetyltransferase	>sp|P0A944|RIMI_ECOLI Ribosomal-protein-alanine acetyltransferase OS=Escherichia coli (strain K12) GN=rimI PE=1 SV=1	16.61	148	0	20.879	2	2	2	1	33.8
531	P0A948	rimJ	Ribosomal-protein-alanine acetyltransferase	>sp|P0A948|RIMJ_ECOLI Ribosomal-protein-alanine acetyltransferase OS=Escherichia coli (strain K12) GN=rimJ PE=3 SV=1	22.688	194	0	45.439	4	4	4	1	33
532	P0A951	speG	Spermidine N(1)-acetyltransferase	>sp|P0A951|ATDA_ECOLI Spermidine N(1)-acetyltransferase OS=Escherichia coli (strain K12) GN=speG PE=1 SV=2	21.887	186	0	192.54	7	7	7	1	51.1																0.027278	0.054558															0.027546	0.027856	0.069219
533	P0A953	fabB	3-oxoacyl-[acyl-carrier-protein] synthase 1	>sp|P0A953|FABB_ECOLI 3-oxoacyl-[acyl-carrier-protein] synthase 1 OS=Escherichia coli (strain K12) GN=fabB PE=1 SV=1	42.613	406	0	323.31	9	9	9	1	32							0.0035159	0.0042881	0.0056154	0.0055254	0.0074389	0.0082809	0.0090558	0.01044	0.01317	0.014095	0.01962												0.0052399	0.0061935	0.0070602	0.0085649	0.010498	0.018409
534	P0A955	eda	KHG/KDPG aldolase;4-hydroxy-2-oxoglutarate aldolase;2-dehydro-3-deoxy-phosphogluconate aldolase	>sp|P0A955|ALKH_ECOLI KHG/KDPG aldolase OS=Escherichia coli (strain K12) GN=eda PE=1 SV=1	22.284	213	0	323.31	9	9	9	1	64.3												0.014492	0.018665	0.021072	0.024642	0.028046	0.046357													0.013931	0.018887		0.028062	0.054398
535	P0A959	alaA	Glutamate-pyruvate aminotransferase AlaA	>sp|P0A959|ALAA_ECOLI Glutamate-pyruvate aminotransferase AlaA OS=Escherichia coli (strain K12) GN=alaA PE=1 SV=1	45.517	405	0	323.31	13	13	13	1	47.2
536	P0A962	ansA	L-asparaginase 1	>sp|P0A962|ASPG1_ECOLI L-asparaginase 1 OS=Escherichia coli (strain K12) GN=ansA PE=1 SV=1	37.127	338	0	186.85	6	6	6	1	40.5
537	P0A968	cspD	Cold shock-like protein CspD	>sp|P0A968|CSPD_ECOLI Cold shock-like protein CspD OS=Escherichia coli (strain K12) GN=cspD PE=1 SV=1	7.9689	74	0	59.887	3	3	3	1	82.4
538	P0A972	cspE	Cold shock-like protein CspE	>sp|P0A972|CSPE_ECOLI Cold shock-like protein CspE OS=Escherichia coli (strain K12) GN=cspE PE=1 SV=2	7.4634	69	0	323.31	6	6	6	1	78.3		0.010397	0.013996	0.019767	0.028403	0.032742	0.038171	0.0475	0.053978	0.06291	0.061873	0.069978	0.076782	0.075804	0.086029	0.085058	0.12094							0.016328	0.020119	0.021207	0.025694	0.029353	0.03424	0.036942	0.043344	0.05179	0.054629	0.090332
539	P0A988;P0A988-2	dnaN	DNA polymerase III subunit beta	>sp|P0A988|DPO3B_ECOLI Beta sliding clamp OS=Escherichia coli (strain K12) GN=dnaN PE=1 SV=1;>sp|P0A988-2|DPO3B_ECOLI Isoform Beta* of Beta sliding clamp OS=Escherichia coli (strain K12) GN=dnaN	40.586	366;232	0	275.18	6;5	6;5	6;5	2	27															0.036841		0.071811														0.029807	0.033891	0.042682
540	P0A991	fbaB	Fructose-bisphosphate aldolase class 1	>sp|P0A991|ALF1_ECOLI Fructose-bisphosphate aldolase class 1 OS=Escherichia coli (strain K12) GN=fbaB PE=1 SV=2	38.109	350	0	323.31	8	8	8	1	26.6								0.0061098	0.0079654	0.0076083	0.011174	0.012583		0.01622	0.017715	0.018088	0.01858												0.010623	0.011083		0.015694	0.01525	0.020913
541	P0A993	fbp	Fructose-1,6-bisphosphatase class 1	>sp|P0A993|F16PA_ECOLI Fructose-1,6-bisphosphatase class 1 OS=Escherichia coli (strain K12) GN=fbp PE=1 SV=1	36.833	332	0	323.31	11	11	11	1	51.2																	0.028993																	0.35407
542	P0A998	ftnA	Bacterial non-heme ferritin	>sp|P0A998|FTNA_ECOLI Bacterial non-heme ferritin OS=Escherichia coli (strain K12) GN=ftnA PE=1 SV=1	19.424	165	0.00044783	3.5369	4	4	4	1	16.4
543	P0A9A2	ftnB	Bacterial non-heme ferritin-like protein	>sp|P0A9A2|FTNB_ECOLI Bacterial non-heme ferritin-like protein OS=Escherichia coli (strain K12) GN=ftnB PE=3 SV=1	18.894	167	0.0017552	2.6656	2	2	2	1	14.4
544	P0A9A6	ftsZ	Cell division protein FtsZ	>sp|P0A9A6|FTSZ_ECOLI Cell division protein FtsZ OS=Escherichia coli (strain K12) GN=ftsZ PE=1 SV=1	40.323	383	0	323.31	19	19	19	1	50.4								0.010093	0.01005	0.011864	0.013015	0.014898	0.01692	0.018678	0.021087	0.021013	0.034616										0.010566	0.013312		0.018781	0.02018	0.022613	0.028524	0.043568
545	P0A9A9	fur	Ferric uptake regulation protein	>sp|P0A9A9|FUR_ECOLI Ferric uptake regulation protein OS=Escherichia coli (strain K12) GN=fur PE=1 SV=1	16.795	148	0	293.09	5	5	5	1	69.6					0.024364			0.04098	0.044943		0.061834	0.065025	0.084781	0.10397	0.11922	0.11386	0.22068										0.041541	0.045346	0.058671	0.071371	0.087848	0.098607	0.12439	0.22405
546	P0A9B2	gapA	Glyceraldehyde-3-phosphate dehydrogenase A	>sp|P0A9B2|G3P1_ECOLI Glyceraldehyde-3-phosphate dehydrogenase A OS=Escherichia coli (strain K12) GN=gapA PE=1 SV=2	35.532	331	0	323.31	24	24	24	1	84						0.0018819	0.0029742	0.0040072	0.0048932	0.0055438	0.0063817	0.0080975	0.0094907	0.011666	0.013853	0.015365	0.031186						0.0025663	0.0030843	0.0039286	0.0053786	0.0060603	0.0082345	0.0099237	0.012425	0.01625	0.020609	0.026493	0.06431
547	P0A9B6	epd	D-erythrose-4-phosphate dehydrogenase	>sp|P0A9B6|E4PD_ECOLI D-erythrose-4-phosphate dehydrogenase OS=Escherichia coli (strain K12) GN=epd PE=1 SV=2	37.299	339	0.00045393	4.222	1	1	1	1	2.9
548	P0A9C0	glpA	Anaerobic glycerol-3-phosphate dehydrogenase subunit A	>sp|P0A9C0|GLPA_ECOLI Anaerobic glycerol-3-phosphate dehydrogenase subunit A OS=Escherichia coli (strain K12) GN=glpA PE=1 SV=1	58.958	542	0	105	4	4	4	1	13.3
549	P0A9C3	galM	Aldose 1-epimerase	>sp|P0A9C3|GALM_ECOLI Aldose 1-epimerase OS=Escherichia coli (strain K12) GN=galM PE=1 SV=1	38.19	346	0	161.66	5	5	5	1	20.5										0.010891	0.013402	0.015669	0.0175	0.020244	0.02295	0.022487	0.033685															0.014489	0.018677	0.035644
550	P0A9C5	glnA	Glutamine synthetase	>sp|P0A9C5|GLN1B_ECOLI Glutamine synthetase OS=Escherichia coli (strain K12) GN=glnA PE=1 SV=2	51.903	469	0	323.31	19	19	19	1	56.5													0.005875	0.00743	0.0088239	0.0095278	0.021301											0.0048578		0.0057551	0.0076712	0.0095632	0.0095508	0.017437
551	P0A9C9	glpX	Fructose-1,6-bisphosphatase 1 class 2	>sp|P0A9C9|GLPX_ECOLI Fructose-1,6-bisphosphatase 1 class 2 OS=Escherichia coli (strain K12) GN=glpX PE=1 SV=1	35.852	336	0	181.65	12	12	12	1	58
552	P0A9D2	gstA	Glutathione S-transferase GstA	>sp|P0A9D2|GSTA_ECOLI Glutathione S-transferase GstA OS=Escherichia coli (strain K12) GN=gstA PE=1 SV=1	22.868	201	0	323.31	13	13	13	1	63.2								0.0082485			0.013776	0.014715					0.026661																	0.043669
553	P0A9D4	cysE	Serine acetyltransferase	>sp|P0A9D4|CYSE_ECOLI Serine acetyltransferase OS=Escherichia coli (strain K12) GN=cysE PE=1 SV=1	29.316	273	0	208.93	6	6	6	1	30.8
554	P0A9D8	dapD	2,3,4,5-tetrahydropyridine-2,6-dicarboxylate N-succinyltransferase	>sp|P0A9D8|DAPD_ECOLI 2,3,4,5-tetrahydropyridine-2,6-dicarboxylate N-succinyltransferase OS=Escherichia coli (strain K12) GN=dapD PE=1 SV=1	29.892	274	0	300.14	6	6	6	1	25.2											0.0050986	0.0062575	0.0068354	0.0082661	0.0096101	0.0094976	0.020431												0.0058029		0.0081423	0.0090189	0.010361	0.027194
555	P0A9E0	araC	Arabinose operon regulatory protein	>sp|P0A9E0|ARAC_ECOLI Arabinose operon regulatory protein OS=Escherichia coli (strain K12) GN=araC PE=1 SV=1	33.384	292	0	276.46	4	4	4	1	23.3											0.048353	0.072006	0.066769	0.09017	0.10047	0.12035	0.21201										0.035183	0.046361	0.049159	0.068067	0.088629	0.11362	0.1369	0.26791
556	P0A9E5	fnr	Fumarate and nitrate reduction regulatory protein	>sp|P0A9E5|FNR_ECOLI Fumarate and nitrate reduction regulatory protein OS=Escherichia coli (strain K12) GN=fnr PE=1 SV=1	27.967	250	0	114.16	5	5	5	1	24.4												0.072237					0.19378															0.11878		0.26408
557	P0A9F3	cysB	HTH-type transcriptional regulator CysB	>sp|P0A9F3|CYSB_ECOLI HTH-type transcriptional regulator CysB OS=Escherichia coli (strain K12) GN=cysB PE=3 SV=1	36.15	324	0	323.31	7	7	7	1	43.2																																		0.13254
558	P0A9F6	gcvA	Glycine cleavage system transcriptional activator	>sp|P0A9F6|GCVA_ECOLI Glycine cleavage system transcriptional activator OS=Escherichia coli (strain K12) GN=gcvA PE=1 SV=1	34.401	305	0	16.575	6	6	6	1	24.9
559	P0A9F9	metR	HTH-type transcriptional regulator MetR	>sp|P0A9F9|METR_ECOLI HTH-type transcriptional regulator MetR OS=Escherichia coli (strain K12) GN=metR PE=1 SV=1	35.629	317	0	16.758	2	2	2	1	9.5
560	P0A9G2	nhaR	Transcriptional activator protein NhaR	>sp|P0A9G2|NHAR_ECOLI Transcriptional activator protein NhaR OS=Escherichia coli (strain K12) GN=nhaR PE=1 SV=1	34.284	301	0	21.723	2	2	2	1	11.6
561	P0A9G6	aceA	Isocitrate lyase	>sp|P0A9G6|ACEA_ECOLI Isocitrate lyase OS=Escherichia coli (strain K12) GN=aceA PE=1 SV=1	47.521	434	0	323.31	18	18	18	1	52.1								0.0016415		0.0019205		0.0022944	0.0027347	0.0029243	0.0032684	0.0033795	0.0052677									0.017821		0.0016765		0.0020614	0.0025711	0.002807	0.0034174	0.0087005
562	P0A9G8	modE	Transcriptional regulator ModE	>sp|P0A9G8|MODE_ECOLI Transcriptional regulator ModE OS=Escherichia coli (strain K12) GN=modE PE=1 SV=1	28.281	262	0	79.509	6	6	6	1	32.1
563	P0A9H1	mug	G/U mismatch-specific DNA glycosylase	>sp|P0A9H1|MUG_ECOLI G/U mismatch-specific DNA glycosylase OS=Escherichia coli (strain K12) GN=mug PE=1 SV=1	18.673	168	0	323.31	8	8	8	1	74.4
564	P0A9H5	btuR	Cob(I)yrinic acid a,c-diamide adenosyltransferase	>sp|P0A9H5|BTUR_ECOLI Cob(I)yrinic acid a,c-diamide adenosyltransferase OS=Escherichia coli (strain K12) GN=btuR PE=3 SV=1	21.999	196	0	41.134	7	7	7	1	32.1
565	P0A9H7	cfa	Cyclopropane-fatty-acyl-phospholipid synthase	>sp|P0A9H7|CFA_ECOLI Cyclopropane-fatty-acyl-phospholipid synthase OS=Escherichia coli (strain K12) GN=cfa PE=1 SV=2	43.909	382	0	183.04	7	7	7	1	23.3
566	P0A9I3	gcvR	Glycine cleavage system transcriptional repressor	>sp|P0A9I3|GCVR_ECOLI Glycine cleavage system transcriptional repressor OS=Escherichia coli (strain K12) GN=gcvR PE=1 SV=2	20.768	190	0	15.571	2	2	2	1	20
567	P0A9J0	rng	Ribonuclease G	>sp|P0A9J0|RNG_ECOLI Ribonuclease G OS=Escherichia coli (strain K12) GN=rng PE=1 SV=2	55.364	489	0	91.69	5	5	5	1	21.3
568	P0A9J4	panE	2-dehydropantoate 2-reductase	>sp|P0A9J4|PANE_ECOLI 2-dehydropantoate 2-reductase OS=Escherichia coli (strain K12) GN=panE PE=1 SV=1	33.87	303	0	29.692	2	2	2	1	7.9
569	P0A9J6	rbsK	Ribokinase	>sp|P0A9J6|RBSK_ECOLI Ribokinase OS=Escherichia coli (strain K12) GN=rbsK PE=1 SV=1	32.29	309	0	17.116	5	5	5	1	34
570	P0A9J8	pheA	P-protein;Chorismate mutase;Prephenate dehydratase	>sp|P0A9J8|PHEA_ECOLI P-protein OS=Escherichia coli (strain K12) GN=pheA PE=1 SV=1	43.111	386	0	278.36	11	11	11	1	35.2																	0.020413																	0.016091
571	P0A9K1	phoH	Protein PhoH	>sp|P0A9K1|PHOH_ECOLI Protein PhoH OS=Escherichia coli (strain K12) GN=phoH PE=1 SV=1	39.264	354	0	7.0193	1	1	1	1	7.9
572	P0A9K3	ybeZ	PhoH-like protein	>sp|P0A9K3|PHOL_ECOLI PhoH-like protein OS=Escherichia coli (strain K12) GN=ybeZ PE=1 SV=2	39.038	346	0	323.31	11	11	11	1	61.3											0.023662	0.034711	0.034431	0.045397	0.064098	0.066839	0.2024											0.031863	0.040978	0.050529	0.069848	0.091604	0.11627	0.34401
573	P0A9K7	phoU	Phosphate-specific transport system accessory protein PhoU	>sp|P0A9K7|PHOU_ECOLI Phosphate-specific transport system accessory protein PhoU OS=Escherichia coli (strain K12) GN=phoU PE=1 SV=1	27.417	241	0	173.57	6	6	6	1	32.4
574	P0A9K9	slyD	FKBP-type peptidyl-prolyl cis-trans isomerase SlyD	>sp|P0A9K9|SLYD_ECOLI FKBP-type peptidyl-prolyl cis-trans isomerase SlyD OS=Escherichia coli (strain K12) GN=slyD PE=1 SV=1	20.853	196	0	48.646	1	1	1	1	12.2
575	P0A9L3	fklB	FKBP-type 22 kDa peptidyl-prolyl cis-trans isomerase	>sp|P0A9L3|FKBB_ECOLI FKBP-type 22 kDa peptidyl-prolyl cis-trans isomerase OS=Escherichia coli (strain K12) GN=fklB PE=1 SV=2	22.216	206	0	34.116	4	4	4	1	21.4
576	P0A9L5	ppiC	Peptidyl-prolyl cis-trans isomerase C	>sp|P0A9L5|PPIC_ECOLI Peptidyl-prolyl cis-trans isomerase C OS=Escherichia coli (strain K12) GN=ppiC PE=1 SV=2	10.232	93	0	128.27	5	5	5	1	75.3
577	P0A9L8	proC	Pyrroline-5-carboxylate reductase	>sp|P0A9L8|P5CR_ECOLI Pyrroline-5-carboxylate reductase OS=Escherichia coli (strain K12) GN=proC PE=1 SV=1	28.145	269	0	323.31	11	11	11	1	62.1															0.015764		0.02609
578	P0A9M0	lon	Lon protease	>sp|P0A9M0|LON_ECOLI Lon protease OS=Escherichia coli (strain K12) GN=lon PE=1 SV=1	87.437	784	0	323.31	27	27	27	1	50.4								0.019588	0.015871	0.017403	0.024229	0.026229	0.035821	0.048237	0.04565	0.058077	0.13965								0.0096827	0.016019	0.017564	0.028841	0.048761	0.045124	0.056982	0.062158	0.089948	0.25436
579	P0A9M2	hpt	Hypoxanthine phosphoribosyltransferase	>sp|P0A9M2|HPRT_ECOLI Hypoxanthine phosphoribosyltransferase OS=Escherichia coli (strain K12) GN=hpt PE=1 SV=1	20.115	178	0	259.48	7	7	7	1	43.3												0.015582	0.024683	0.016586	0.13769	0.023888	0.041837															0.019597	0.022165	0.041808
580	P0A9M5	gpt	Xanthine phosphoribosyltransferase	>sp|P0A9M5|XGPT_ECOLI Xanthine phosphoribosyltransferase OS=Escherichia coli (strain K12) GN=gpt PE=1 SV=1	16.97	152	0	261.94	5	5	5	1	67.8						0.013105		0.026541	0.034079	0.03783	0.047229	0.052906	0.057829	0.075102	0.088721	0.10135	0.16026										0.019622			0.046389				0.12365
581	P0A9M8	pta	Phosphate acetyltransferase	>sp|P0A9M8|PTA_ECOLI Phosphate acetyltransferase OS=Escherichia coli (strain K12) GN=pta PE=1 SV=2	77.171	714	0	323.31	18	18	18	1	42												0.017706	0.018241	0.016461	0.024106	0.022772	0.033981												0.015293	0.018723	0.028535	0.01876	0.016636	0.0383
582	P0A9N4	pflA	Pyruvate formate-lyase 1-activating enzyme	>sp|P0A9N4|PFLA_ECOLI Pyruvate formate-lyase 1-activating enzyme OS=Escherichia coli (strain K12) GN=pflA PE=1 SV=2	28.204	246	0	132.46	9	9	9	1	60.2																	0.050242																	0.056034
583	P0A9P0	lpdA	Dihydrolipoyl dehydrogenase	>sp|P0A9P0|DLDH_ECOLI Dihydrolipoyl dehydrogenase OS=Escherichia coli (strain K12) GN=lpdA PE=1 SV=2	50.688	474	0	323.31	22	22	22	1	53.4					0.0035277	0.0047661	0.0073849	0.0095977	0.010915	0.01247	0.015507	0.018388	0.020169	0.024094	0.029053	0.030638	0.059395							0.0049629	0.0069426	0.0086868	0.009898	0.011484	0.0143	0.016709	0.023178	0.027305	0.034867	0.085861
584	P0A9P4	trxB	Thioredoxin reductase	>sp|P0A9P4|TRXB_ECOLI Thioredoxin reductase OS=Escherichia coli (strain K12) GN=trxB PE=1 SV=2	34.623	321	0	323.31	5	5	5	1	42.1
585	P0A9P6	deaD	ATP-dependent RNA helicase DeaD	>sp|P0A9P6|DEAD_ECOLI ATP-dependent RNA helicase DeaD OS=Escherichia coli (strain K12) GN=deaD PE=1 SV=2	70.545	629	0	323.31	16	16	16	1	44.2				0.031998	0.032829	0.041281	0.053829	0.074192	0.091355	0.10353	0.13295	0.14366	0.16484	0.20578	0.25403	0.27366	0.45686						0.018703	0.035894	0.042622	0.05771	0.064016	0.091075	0.11581	0.13619	0.18062	0.22427	0.25206	0.37537
586	P0A9P9	idnO	Gluconate 5-dehydrogenase	>sp|P0A9P9|IDNO_ECOLI 5-keto-D-gluconate 5-reductase OS=Escherichia coli (strain K12) GN=idnO PE=1 SV=1	27.562	254	0	31.749	5	5	5	1	33.9
587	P0A9Q1	arcA	Aerobic respiration control protein ArcA	>sp|P0A9Q1|ARCA_ECOLI Aerobic respiration control protein ArcA OS=Escherichia coli (strain K12) GN=arcA PE=1 SV=1	27.292	238	0	323.31	8	8	8	1	59.2								0.0093588			0.014545	0.015413		0.019406	0.021725	0.022338	0.037563										0.015114			0.01614	0.022062	0.02411	0.030111	0.073064
588	P0A9Q5	accD	Acetyl-coenzyme A carboxylase carboxyl transferase subunit beta	>sp|P0A9Q5|ACCD_ECOLI Acetyl-coenzyme A carboxylase carboxyl transferase subunit beta OS=Escherichia coli (strain K12) GN=accD PE=1 SV=1	33.322	304	0	149.34	11	11	11	1	47.4														0.022305		0.020541	0.038345												0.018518		0.01501	0.016646		0.035054
589	P0A9Q7	adhE	Aldehyde-alcohol dehydrogenase;Alcohol dehydrogenase;Acetaldehyde dehydrogenase [acetylating];Pyruvate-formate-lyase deactivase	>sp|P0A9Q7|ADHE_ECOLI Aldehyde-alcohol dehydrogenase OS=Escherichia coli (strain K12) GN=adhE PE=1 SV=2	96.126	891	0	323.31	47	47	47	1	89.2								0.003889	0.0047704	0.0042232	0.0046051	0.0057871	0.0062216	0.0066722	0.0078593	0.0080106	0.0098216					0.1921	0.13558		0.011369		0.010203	0.0071104	0.0054307	0.0056198	0.0066257	0.0074357	0.0079355	0.014192
590	P0A9Q9	asd	Aspartate-semialdehyde dehydrogenase	>sp|P0A9Q9|DHAS_ECOLI Aspartate-semialdehyde dehydrogenase OS=Escherichia coli (strain K12) GN=asd PE=1 SV=1	40.017	367	0	323.31	9	9	9	1	46.6											0.0085155	0.0063413		0.0084553	0.0088109		0.011609																	0.016105
591	P0A9R7	ftsE	Cell division ATP-binding protein FtsE	>sp|P0A9R7|FTSE_ECOLI Cell division ATP-binding protein FtsE OS=Escherichia coli (strain K12) GN=ftsE PE=1 SV=1	24.439	222	0	156.43	5	5	5	1	39.6
592	P0A9S1	fucO	Lactaldehyde reductase	>sp|P0A9S1|FUCO_ECOLI Lactaldehyde reductase OS=Escherichia coli (strain K12) GN=fucO PE=1 SV=2	40.513	382	0	155.64	7	7	7	1	32.7
593	P0A9S3	gatD	Galactitol-1-phosphate 5-dehydrogenase	>sp|P0A9S3|GATD_ECOLI Galactitol 1-phosphate 5-dehydrogenase OS=Escherichia coli (strain K12) GN=gatD PE=1 SV=1	37.39	346	0	49.163	5	5	5	1	32.7
594	P0A9S5	gldA	Glycerol dehydrogenase	>sp|P0A9S5|GLDA_ECOLI Glycerol dehydrogenase OS=Escherichia coli (strain K12) GN=gldA PE=1 SV=1	38.712	367	0	81.309	5	5	5	1	19.6
595	P0A9S7	livG	High-affinity branched-chain amino acid transport ATP-binding protein LivG	>sp|P0A9S7|LIVG_ECOLI High-affinity branched-chain amino acid transport ATP-binding protein LivG OS=Escherichia coli (strain K12) GN=livG PE=3 SV=1	28.427	255	0	171.03	3	3	3	1	29
596	P0A9T0	serA	D-3-phosphoglycerate dehydrogenase	>sp|P0A9T0|SERA_ECOLI D-3-phosphoglycerate dehydrogenase OS=Escherichia coli (strain K12) GN=serA PE=1 SV=2	44.175	410	0	323.31	14	14	14	1	63.2												0.0024372		0.0030052	0.0033399	0.0032327	0.0052234																	0.0048341
597	P0A9T4	tas	Protein tas	>sp|P0A9T4|TAS_ECOLI Protein tas OS=Escherichia coli (strain K12) GN=tas PE=1 SV=1	38.499	346	0	323.31	8	8	8	1	41
598	P0A9T8	ybbA	Uncharacterized ABC transporter ATP-binding protein YbbA	>sp|P0A9T8|YBBA_ECOLI Uncharacterized ABC transporter ATP-binding protein YbbA OS=Escherichia coli (strain K12) GN=ybbA PE=3 SV=1	24.533	228	0	22.985	5	5	5	1	25.4
599	P0A9U1	ybhF	Uncharacterized ABC transporter ATP-binding protein YbhF	>sp|P0A9U1|YBHF_ECOLI Uncharacterized ABC transporter ATP-binding protein YbhF OS=Escherichia coli (strain K12) GN=ybhF PE=1 SV=1	63.132	578	0	68.379	14	14	14	1	33.9
600	P0A9U3	ybiT	Uncharacterized ABC transporter ATP-binding protein YbiT	>sp|P0A9U3|YBIT_ECOLI Uncharacterized ABC transporter ATP-binding protein YbiT OS=Escherichia coli (strain K12) GN=ybiT PE=1 SV=1	59.857	530	0	323.31	18	18	18	1	48.9															0.035317
601	P0A9U6	puuR	HTH-type transcriptional regulator PuuR	>sp|P0A9U6|PUUR_ECOLI HTH-type transcriptional regulator PuuR OS=Escherichia coli (strain K12) GN=puuR PE=1 SV=1	20.091	185	0	7.0999	2	2	2	1	21.1
602	P0A9V1	lptB	Lipopolysaccharide export system ATP-binding protein LptB	>sp|P0A9V1|LPTB_ECOLI Lipopolysaccharide export system ATP-binding protein LptB OS=Escherichia coli (strain K12) GN=lptB PE=1 SV=2	26.8	241	0	129.6	3	3	3	1	24.1
603	P0A9W0	ulaR	HTH-type transcriptional regulator UlaR	>sp|P0A9W0|ULAR_ECOLI HTH-type transcriptional regulator UlaR OS=Escherichia coli (strain K12) GN=ulaR PE=1 SV=1	27.602	251	0	77.073	8	8	8	1	52.2
604	P0A9W3	ettA	Energy-dependent translational throttle protein EttA	>sp|P0A9W3|ETTA_ECOLI Energy-dependent translational throttle protein EttA OS=Escherichia coli (strain K12) GN=ettA PE=1 SV=2	62.442	555	0	323.31	24	24	24	1	69.4												0.0075564	0.009898	0.0089484	0.008896	0.0097836	0.017643																0.0096402	0.017708
605	P0A9W6	yrbA	Uncharacterized protein YrbA	>sp|P0A9W6|IBAG_ECOLI Acid stress protein IbaG OS=Escherichia coli (strain K12) GN=ibaG PE=1 SV=1	9.4516	84	0	86.908	3	3	3	1	42.9
606	P0A9W9	yrdA	Protein YrdA	>sp|P0A9W9|YRDA_ECOLI Protein YrdA OS=Escherichia coli (strain K12) GN=yrdA PE=1 SV=1	20.245	184	0	105.26	5	5	5	1	38.6
607	P0A9X1	znuC	Zinc import ATP-binding protein ZnuC	>sp|P0A9X1|ZNUC_ECOLI Zinc import ATP-binding protein ZnuC OS=Escherichia coli (strain K12) GN=znuC PE=1 SV=1	27.867	251	0	66.91	5	5	5	1	24.7															0.016896
608	P0A9X4	mreB	Rod shape-determining protein MreB	>sp|P0A9X4|MREB_ECOLI Rod shape-determining protein MreB OS=Escherichia coli (strain K12) GN=mreB PE=1 SV=1	36.952	347	0	323.31	8	8	8	1	31.1								0.0071641	0.0089019			0.012859	0.014209	0.019444	0.020162	0.021648	0.037449									0.0074231		0.0087526	0.011272	0.011481	0.015256	0.019488	0.022501	0.040357
609	P0A9X9;P0A978	cspA	Cold shock protein CspA	>sp|P0A9X9|CSPA_ECOLI Cold shock protein CspA OS=Escherichia coli (strain K12) GN=cspA PE=1 SV=2	7.4032	70;70	0	207.26	5;1	5;1	5;1	2	77.1		0.049184	0.069516	0.083952	0.10767	0.11974	0.16067	0.18996	0.22495	0.24241	0.28921	0.33858	0.3676	0.44179	0.51001	0.55064	0.94834		0.012032	0.016384	0.027453	0.035355	0.044478	0.065858	0.076512	0.095744	0.10586	0.13637	0.15901	0.17719	0.22871	0.28484	0.33003
610	P0A9Y6	cspC	Cold shock-like protein CspC	>sp|P0A9Y6|CSPC_ECOLI Cold shock-like protein CspC OS=Escherichia coli (strain K12) GN=cspC PE=1 SV=2	7.4023	69	0	323.31	5	5	5	1	78.3				0.0088871	0.0087063	0.011285	0.013681	0.01577	0.019659	0.020103	0.023793	0.025288	0.025474	0.033006	0.034377	0.03551	0.058466							0.007718		0.010536	0.012185	0.015798	0.018108	0.022501	0.026762	0.031418	0.034391	0.066492
611	P0A9Z1	glnB	Nitrogen regulatory protein P-II 1	>sp|P0A9Z1|GLNB_ECOLI Nitrogen regulatory protein P-II 1 OS=Escherichia coli (strain K12) GN=glnB PE=1 SV=1	12.425	112	0	285.27	7	7	7	1	86.6
612	P0AA04	ptsH	Phosphocarrier protein HPr	>sp|P0AA04|PTHP_ECOLI Phosphocarrier protein HPr OS=Escherichia coli (strain K12) GN=ptsH PE=1 SV=1	9.1193	85	0	323.31	4	4	4	1	78.8																0.035209	0.070292											0.028563	0.026657	0.035939	0.038532	0.046215	0.05371	0.10146
613	P0AA10	rplM	50S ribosomal protein L13	>sp|P0AA10|RL13_ECOLI 50S ribosomal protein L13 OS=Escherichia coli (strain K12) GN=rplM PE=1 SV=1	16.018	142	0	323.31	12	12	12	1	90.8		0.00244	0.0037548	0.0064098	0.008325	0.01154	0.015408	0.020998	0.028116	0.029288	0.034598	0.048364	0.052771	0.066137	0.085243	0.091634	0.17652						0.00667	0.012675	0.014866	0.015701	0.019641	0.029112	0.032974	0.040156	0.052709	0.061629	0.075033	0.13148
614	P0AA16	ompR	Transcriptional regulatory protein OmpR	>sp|P0AA16|OMPR_ECOLI Transcriptional regulatory protein OmpR OS=Escherichia coli (strain K12) GN=ompR PE=1 SV=1	27.353	239	0	94.475	3	3	3	1	25.1															0.020407		0.035716															0.025129		0.046423
615	P0AA25	trxA	Thioredoxin-1	>sp|P0AA25|THIO_ECOLI Thioredoxin 1 OS=Escherichia coli (strain K12) GN=trxA PE=1 SV=2	11.806	109	0	323.31	7	7	7	1	75.2				0.0048433	0.0072685	0.008645	0.013175	0.016708	0.020504	0.023341	0.025189	0.027808	0.030792	0.036448	0.037852	0.037138	0.060951							0.0063527	0.0094324	0.01033	0.01239	0.015348	0.017747	0.019885	0.024709	0.028579	0.033745	0.069634
616	P0AA37	rluA	Ribosomal large subunit pseudouridine synthase A	>sp|P0AA37|RLUA_ECOLI Ribosomal large subunit pseudouridine synthase A OS=Escherichia coli (strain K12) GN=rluA PE=1 SV=2	24.86	219	0	9.108	3	3	3	1	23.7
617	P0AA39	rluC	Ribosomal large subunit pseudouridine synthase C	>sp|P0AA39|RLUC_ECOLI Ribosomal large subunit pseudouridine synthase C OS=Escherichia coli (strain K12) GN=rluC PE=1 SV=1	36.026	319	0	187.41	13	13	13	1	53.6																	0.23236											0.049719			0.070687	0.087481	0.094299	0.15877
618	P0AA43	rsuA	Ribosomal small subunit pseudouridine synthase A	>sp|P0AA43|RSUA_ECOLI Ribosomal small subunit pseudouridine synthase A OS=Escherichia coli (strain K12) GN=rsuA PE=1 SV=1	25.865	231	0	228.77	4	4	4	1	34.6
619	P0AA47	plaP	Low-affinity putrescine importer PlaP	>sp|P0AA47|PLAP_ECOLI Low-affinity putrescine importer PlaP OS=Escherichia coli (strain K12) GN=plaP PE=1 SV=1	49.537	452	0	13.932	4	4	4	1	11.9
620	P0AA53	qmcA	Protein QmcA	>sp|P0AA53|QMCA_ECOLI Protein QmcA OS=Escherichia coli (strain K12) GN=qmcA PE=1 SV=1	33.743	305	0	323.31	9	9	9	1	59.7																	0.021089
621	P0AA57	yobA	Protein YobA	>sp|P0AA57|YOBA_ECOLI Protein YobA OS=Escherichia coli (strain K12) GN=yobA PE=1 SV=1	13.41	124	0	95.412	3	3	3	1	29												0.1902		0.2888	0.45435																0.30237	0.27797	0.42163	0.77502
622	P0AA60	yghB	Inner membrane protein YghB	>sp|P0AA60|YGHB_ECOLI Inner membrane protein YghB OS=Escherichia coli (strain K12) GN=yghB PE=1 SV=1	24.134	219	0.0017606	2.7702	1	1	1	1	4.1
623	P0AA73	yhbE	Uncharacterized inner membrane transporter YhbE	>sp|P0AA73|YHBE_ECOLI Uncharacterized inner membrane transporter YhbE OS=Escherichia coli (strain K12) GN=yhbE PE=1 SV=1	34.963	321	0	6.4656	2	2	2	1	13.1
624	P0AA78	exuT	Hexuronate transporter	>sp|P0AA78|EXUT_ECOLI Hexuronate transporter OS=Escherichia coli (strain K12) GN=exuT PE=1 SV=2	46.892	432	0	68.044	2	2	2	1	7.6
625	P0AA82	codB	Cytosine permease	>sp|P0AA82|CODB_ECOLI Cytosine permease OS=Escherichia coli (strain K12) GN=codB PE=1 SV=1	43.649	419	0	37.448	3	3	3	1	11.2
626	P0AA84	clsB	Cardiolipin synthase B	>sp|P0AA84|CLSB_ECOLI Cardiolipin synthase B OS=Escherichia coli (strain K12) GN=clsB PE=1 SV=1	47.633	413	0	36.461	4	4	4	1	13.3
627	P0AA86	dsbE	Thiol:disulfide interchange protein DsbE	>sp|P0AA86|DSBE_ECOLI Thiol:disulfide interchange protein DsbE OS=Escherichia coli (strain K12) GN=dsbE PE=1 SV=1	20.809	185	0	24.488	1	1	1	1	11.9
628	P0AA89	dosC	Diguanylate cyclase DosC	>sp|P0AA89|DOSC_ECOLI Diguanylate cyclase DosC OS=Escherichia coli (strain K12) GN=dosC PE=1 SV=1	53.177	460	0	29.929	4	4	4	1	11.1																	0.22374															0.093089	0.10075	0.21925
629	P0AA91	yeaY	Uncharacterized lipoprotein YeaY	>sp|P0AA91|YEAY_ECOLI Uncharacterized lipoprotein YeaY OS=Escherichia coli (strain K12) GN=yeaY PE=3 SV=1	20.921	193	0	99.544	4	4	4	1	29.5
630	P0AA93	ypdA	Sensor histidine kinase YpdA	>sp|P0AA93|YPDA_ECOLI Sensor histidine kinase YpdA OS=Escherichia coli (strain K12) GN=ypdA PE=1 SV=1	62.657	565	0	5.5731	3	3	3	1	6
631	P0AA95	yacC	Uncharacterized protein YacC	>sp|P0AA95|YACC_ECOLI Uncharacterized protein YacC OS=Escherichia coli (strain K12) GN=yacC PE=3 SV=1	12.854	115	0	8.5723	2	2	2	1	28.7
632	P0AA97	yaeQ	Uncharacterized protein YaeQ	>sp|P0AA97|YAEQ_ECOLI Uncharacterized protein YaeQ OS=Escherichia coli (strain K12) GN=yaeQ PE=1 SV=1	20.876	181	0	11.747	1	1	1	1	15.5
633	P0AA99	yafK	Putative L,D-transpeptidase YafK	>sp|P0AA99|YAFK_ECOLI Putative L,D-transpeptidase YafK OS=Escherichia coli (strain K12) GN=yafK PE=3 SV=1	28.021	246	0	56.123	5	5	5	1	34.6
634	P0AAB4	ubiD	3-octaprenyl-4-hydroxybenzoate carboxy-lyase	>sp|P0AAB4|UBID_ECOLI 3-octaprenyl-4-hydroxybenzoate carboxy-lyase OS=Escherichia coli (strain K12) GN=ubiD PE=1 SV=1	55.603	497	0	150.74	13	13	13	1	24.3
635	P0AAB6	galF	UTP--glucose-1-phosphate uridylyltransferase	>sp|P0AAB6|GALF_ECOLI UTP--glucose-1-phosphate uridylyltransferase OS=Escherichia coli (strain K12) GN=galF PE=1 SV=1	32.829	297	0	323.31	12	12	12	1	43.8								0.036396	0.011274	0.010359	0.012795	0.01377	0.016128	0.018393	0.018747	0.018287	0.031733											0.037301		0.04594			0.018775
636	P0AAB8	uspD	Universal stress protein D	>sp|P0AAB8|USPD_ECOLI Universal stress protein D OS=Escherichia coli (strain K12) GN=uspD PE=2 SV=1	16.293	142	0	182.71	4	4	4	1	54.2																	0.032465
637	P0AAC0	uspE	Universal stress protein E	>sp|P0AAC0|USPE_ECOLI Universal stress protein E OS=Escherichia coli (strain K12) GN=uspE PE=1 SV=2	35.706	316	0	323.31	9	9	9	1	45.3									0.0060631		0.0084843	0.01019	0.010499	0.012481	0.013828	0.014159	0.029028																	0.041626
638	P0AAC4	ybhL	Inner membrane protein YbhL	>sp|P0AAC4|YBHL_ECOLI Inner membrane protein YbhL OS=Escherichia coli (strain K12) GN=ybhL PE=1 SV=1	25.902	234	0	7.5273	1	1	1	1	6.8
639	P0AAC6	yccA	Modulator of FtsH protease YccA	>sp|P0AAC6|YCCA_ECOLI Modulator of FtsH protease YccA OS=Escherichia coli (strain K12) GN=yccA PE=1 SV=1	23.363	219	0	85.947	1	1	1	1	8.7
640	P0AAC8	iscA	Iron-binding protein IscA	>sp|P0AAC8|ISCA_ECOLI Iron-binding protein IscA OS=Escherichia coli (strain K12) GN=iscA PE=1 SV=1	11.556	107	0	70.301	3	3	3	1	40.2																																		0.64151
641	P0AAD6	sdaC	Serine transporter	>sp|P0AAD6|SDAC_ECOLI Serine transporter OS=Escherichia coli (strain K12) GN=sdaC PE=1 SV=1	46.906	429	0	32.791	3	3	3	1	9.8
642	P0AAD8	tdcC	Threonine/serine transporter TdcC	>sp|P0AAD8|TDCC_ECOLI Threonine/serine transporter TdcC OS=Escherichia coli (strain K12) GN=tdcC PE=1 SV=1	48.878	443	0.0021891	2.6313	3	3	3	1	13.1
643	P0AAF6	artP	Arginine transport ATP-binding protein ArtP	>sp|P0AAF6|ARTP_ECOLI Arginine transport ATP-binding protein ArtP OS=Escherichia coli (strain K12) GN=artP PE=1 SV=1	27.022	242	0	229.96	5	5	5	1	48.3
644	P0AAG0	dppD	Dipeptide transport ATP-binding protein DppD	>sp|P0AAG0|DPPD_ECOLI Dipeptide transport ATP-binding protein DppD OS=Escherichia coli (strain K12) GN=dppD PE=1 SV=1	35.844	327	0	323.31	11	11	11	1	73.7
645	P0AAG3	gltL	Glutamate/aspartate transport ATP-binding protein GltL	>sp|P0AAG3|GLTL_ECOLI Glutamate/aspartate import ATP-binding protein GltL OS=Escherichia coli (strain K12) GN=gltL PE=3 SV=1	26.661	241	0	68.968	5	5	5	1	29.5
646	P0AAG5	mdlB	Multidrug resistance-like ATP-binding protein MdlB	>sp|P0AAG5|MDLB_ECOLI Multidrug resistance-like ATP-binding protein MdlB OS=Escherichia coli (strain K12) GN=mdlB PE=1 SV=1	65.222	593	0	29.728	1	1	1	1	3.7
647	P0AAG8	mglA	Galactose/methyl galactoside import ATP-binding protein MglA	>sp|P0AAG8|MGLA_ECOLI Galactose/methyl galactoside import ATP-binding protein MglA OS=Escherichia coli (strain K12) GN=mglA PE=1 SV=1	56.415	506	0	223.34	22	22	22	1	60.9
648	P0AAH0	pstB	Phosphate import ATP-binding protein PstB	>sp|P0AAH0|PSTB_ECOLI Phosphate import ATP-binding protein PstB OS=Escherichia coli (strain K12) GN=pstB PE=1 SV=2	29.027	257	0	238.14	11	11	11	1	50.2																																		0.030242
649	P0AAH4	sapD	Peptide transport system ATP-binding protein SapD	>sp|P0AAH4|SAPD_ECOLI Putrescine export system ATP-binding protein SapD OS=Escherichia coli (strain K12) GN=sapD PE=1 SV=1	37.66	330	0	93.66	7	7	7	1	36.4
650	P0AAH8	sapF	Peptide transport system ATP-binding protein SapF	>sp|P0AAH8|SAPF_ECOLI Putrescine export system ATP-binding protein SapF OS=Escherichia coli (strain K12) GN=sapF PE=1 SV=1	30.57	268	0	60.923	5	5	5	1	40.3
651	P0AAI3	ftsH	ATP-dependent zinc metalloprotease FtsH	>sp|P0AAI3|FTSH_ECOLI ATP-dependent zinc metalloprotease FtsH OS=Escherichia coli (strain K12) GN=ftsH PE=1 SV=1	70.707	644	0	323.31	23	23	23	1	58.9								0.010364	0.013562	0.015975	0.017473	0.020899	0.025263	0.029805	0.033035	0.038023	0.072605										0.010281		0.015372	0.019035	0.026692	0.039114	0.047856	0.096039
652	P0AAI5	fabF	3-oxoacyl-[acyl-carrier-protein] synthase 2	>sp|P0AAI5|FABF_ECOLI 3-oxoacyl-[acyl-carrier-protein] synthase 2 OS=Escherichia coli (strain K12) GN=fabF PE=1 SV=2	43.045	413	0	323.31	8	8	8	1	31.7						0.010758	0.017647	0.020967	0.024817	0.024746	0.033396	0.038469	0.049134	0.058009	0.065862	0.074856	0.13174											0.023366	0.026897	0.032694	0.041062	0.052827	0.060692	0.11123
653	P0AAI9	fabD	Malonyl CoA-acyl carrier protein transacylase	>sp|P0AAI9|FABD_ECOLI Malonyl CoA-acyl carrier protein transacylase OS=Escherichia coli (strain K12) GN=fabD PE=1 SV=2	32.417	309	0	323.31	13	13	13	1	79.6					0.0066962	0.0097042	0.013602	0.018137	0.024657	0.022364	0.032885	0.035363	0.040366	0.053416	0.066412	0.07703	0.13879								0.011438	0.012139	0.016047	0.022126	0.026747	0.032776	0.042165	0.049092	0.059194	0.11022
654	P0AAJ5	fdoH	Formate dehydrogenase-O iron-sulfur subunit	>sp|P0AAJ5|FDOH_ECOLI Formate dehydrogenase-O iron-sulfur subunit OS=Escherichia coli (strain K12) GN=fdoH PE=1 SV=1	33.1	300	0.00088535	3.0632	2	2	2	1	14
655	P0AAJ8	hybA	Hydrogenase-2 operon protein HybA	>sp|P0AAJ8|HYBA_ECOLI Hydrogenase-2 operon protein HybA OS=Escherichia coli (strain K12) GN=hybA PE=3 SV=1	36.003	328	0.0098081	1.8441	1	1	1	1	2.4
656	P0AAN3	hypB	Hydrogenase isoenzymes nickel incorporation protein HypB	>sp|P0AAN3|HYPB_ECOLI Hydrogenase isoenzymes nickel incorporation protein HypB OS=Escherichia coli (strain K12) GN=hypB PE=1 SV=1	31.565	290	0	9.3531	7	7	7	1	48.6
657	P0AAN9	iraP	Anti-adapter protein IraP	>sp|P0AAN9|IRAP_ECOLI Anti-adapter protein IraP OS=Escherichia coli (strain K12) GN=iraP PE=1 SV=1	9.9374	86	0.0034858	2.4223	1	1	1	1	10.5
658	P0AAQ2	yajD	Uncharacterized protein YajD	>sp|P0AAQ2|YAJD_ECOLI Putative HNH nuclease YajD OS=Escherichia coli (strain K12) GN=yajD PE=3 SV=1	13.364	115	0.00045351	4.1224	2	2	2	1	27
659	P0AAR3	ybaK	Cys-tRNA(Pro)/Cys-tRNA(Cys) deacylase YbaK	>sp|P0AAR3|YBAK_ECOLI Cys-tRNA(Pro)/Cys-tRNA(Cys) deacylase YbaK OS=Escherichia coli (strain K12) GN=ybaK PE=1 SV=1	17.093	159	0	232.59	12	12	12	1	84.3
660	P0AAS7	ybcJ	Uncharacterized protein YbcJ	>sp|P0AAS7|YBCJ_ECOLI Uncharacterized protein YbcJ OS=Escherichia coli (strain K12) GN=ybcJ PE=1 SV=1	7.3895	70	0	87.482	7	7	7	1	95.7											0.022717					0.041358	0.072503
661	P0AAT2	ybdF	Uncharacterized protein YbdF	>sp|P0AAT2|YBDF_ECOLI Uncharacterized protein YbdF OS=Escherichia coli (strain K12) GN=ybdF PE=4 SV=1	14.05	122	0	55.236	4	4	4	1	38.5
662	P0AAT4	ybdG	Miniconductance mechanosensitive channel YbdG	>sp|P0AAT4|YBDG_ECOLI Miniconductance mechanosensitive channel YbdG OS=Escherichia coli (strain K12) GN=ybdG PE=1 SV=1	46.602	415	0	99.497	5	5	5	1	20.2
663	P0AAT6	rsfS	Ribosomal silencing factor RsfS	>sp|P0AAT6|IOJAP_ECOLI Ribosomal silencing factor RsfS OS=Escherichia coli (strain K12) GN=rsfS PE=1 SV=1	11.582	105	0	29.556	1	1	1	1	13.3
664	P0AAT9	ybeL	Uncharacterized protein YbeL	>sp|P0AAT9|YBEL_ECOLI Uncharacterized protein YbeL OS=Escherichia coli (strain K12) GN=ybeL PE=4 SV=1	18.797	160	0	22.092	5	5	5	1	55.6
665	P0AAU2	ybfA	Uncharacterized protein YbfA	>sp|P0AAU2|YBFA_ECOLI Uncharacterized protein YbfA OS=Escherichia coli (strain K12) GN=ybfA PE=3 SV=1	8.2745	68	0	4.4397	2	2	2	1	19.1
666	P0AAU7	ybfE	Uncharacterized protein YbfE	>sp|P0AAU7|YBFE_ECOLI Uncharacterized protein YbfE OS=Escherichia coli (strain K12) GN=ybfE PE=1 SV=2	11.28	97	0	14.868	2	2	2	1	36.1
667	P0AAW1	ybhP	Uncharacterized protein YbhP	>sp|P0AAW1|YBHP_ECOLI Uncharacterized protein YbhP OS=Escherichia coli (strain K12) GN=ybhP PE=4 SV=1	28.789	253	0	62.458	4	4	4	1	24.9
668	P0AAX8	ybiS	Probable L,D-transpeptidase YbiS	>sp|P0AAX8|YBIS_ECOLI Probable L,D-transpeptidase YbiS OS=Escherichia coli (strain K12) GN=ybiS PE=1 SV=1	33.325	306	0	323.31	10	10	10	1	50.3							0.010053	0.01308	0.014849	0.015493	0.020643	0.025905	0.025618	0.031432	0.033351	0.038042	0.064932													0.021844		0.02957	0.035649	0.068927
669	P0AAZ4	rarA	Replication-associated recombination protein A	>sp|P0AAZ4|RARA_ECOLI Replication-associated recombination protein A OS=Escherichia coli (strain K12) GN=rarA PE=1 SV=1	49.626	447	0	279.12	9	9	9	1	33.6
670	P0AB01	elyC	Envelope biogenesis factor ElyC	>sp|P0AB01|ELYC_ECOLI Envelope biogenesis factor ElyC OS=Escherichia coli (strain K12) GN=elyC PE=4 SV=1	28.666	259	0	7.7798	2	2	2	1	7.3
671	P0AB03	ycbJ	Uncharacterized protein YcbJ	>sp|P0AB03|YCBJ_ECOLI Uncharacterized protein YcbJ OS=Escherichia coli (strain K12) GN=ycbJ PE=4 SV=1	34.487	297	0	60.305	3	3	3	1	17.8
672	P0AB10	ymbA	Uncharacterized lipoprotein YmbA	>sp|P0AB10|YMBA_ECOLI Uncharacterized lipoprotein YmbA OS=Escherichia coli (strain K12) GN=ymbA PE=3 SV=2	20.634	187	0	183.1	3	3	3	1	28.9																																	0.069381	0.10019
673	P0AB12	yccF	Inner membrane protein YccF	>sp|P0AB12|YCCF_ECOLI Inner membrane protein YccF OS=Escherichia coli (strain K12) GN=yccF PE=1 SV=1	16.275	148	0	42.805	1	1	1	1	14.2
674	P0AB14	yccJ	Uncharacterized protein YccJ	>sp|P0AB14|YCCJ_ECOLI Uncharacterized protein YccJ OS=Escherichia coli (strain K12) GN=yccJ PE=1 SV=1	8.5244	75	0	9.754	3	3	3	1	73.3
675	P0AB18	tusE	Sulfurtransferase TusE	>sp|P0AB18|TUSE_ECOLI Sulfurtransferase TusE OS=Escherichia coli (strain K12) GN=tusE PE=1 SV=1	12.41	109	0	10.17	4	4	4	1	34.9
676	P0AB24	efeO	Iron uptake system component EfeO	>sp|P0AB24|EFEO_ECOLI Iron uptake system component EfeO OS=Escherichia coli (strain K12) GN=efeO PE=1 SV=1	41.137	375	0	323.31	22	22	22	1	81.9																0.030069	0.069127														0.027148			0.11282
677	P0AB26	yceB	Uncharacterized lipoprotein YceB	>sp|P0AB26|YCEB_ECOLI Uncharacterized lipoprotein YceB OS=Escherichia coli (strain K12) GN=yceB PE=1 SV=1	20.5	186	0	319.07	6	6	6	1	62.9														0.032282		0.038165																	0.033299	0.049241
678	P0AB28	yceD	Uncharacterized protein YceD	>sp|P0AB28|YCED_ECOLI Large ribosomal RNA subunit accumulation protein YceD OS=Escherichia coli (strain K12) GN=yceD PE=2 SV=1	19.315	173	0	118.63	4	4	4	1	22												0.078875		0.10035	0.12563	0.13452	0.22497													0.060943			0.10744	0.17625
679	P0AB35	ycfJ	Uncharacterized protein YcfJ	>sp|P0AB35|YCFJ_ECOLI Uncharacterized protein YcfJ OS=Escherichia coli (strain K12) GN=ycfJ PE=4 SV=1	18.92	179	0	31.192	3	3	3	1	39.1												0.10135
680	P0AB38	lpoB	Penicillin-binding protein activator LpoB	>sp|P0AB38|LPOB_ECOLI Penicillin-binding protein activator LpoB OS=Escherichia coli (strain K12) GN=lpoB PE=1 SV=1	22.515	213	0	323.31	3	3	3	1	34.3
681	P0AB40	bhsA	Multiple stress resistance protein BhsA	>sp|P0AB40|BHSA_ECOLI Multiple stress resistance protein BhsA OS=Escherichia coli (strain K12) GN=bhsA PE=1 SV=1	8.8149	85	0	31.258	3	3	3	1	85.9
682	P0AB43	ycgL	Protein YcgL	>sp|P0AB43|YCGL_ECOLI Protein YcgL OS=Escherichia coli (strain K12) GN=ycgL PE=1 SV=3	12.414	108	0	207.86	8	8	8	1	73.1															0.05903		0.11181															0.055122	0.061704
683	P0AB52	ychN	Protein YchN	>sp|P0AB52|YCHN_ECOLI Protein YchN OS=Escherichia coli (strain K12) GN=ychN PE=1 SV=1	12.693	117	0	37.477	1	1	1	1	29.1
684	P0AB55	yciI	Protein YciI	>sp|P0AB55|YCII_ECOLI Protein YciI OS=Escherichia coli (strain K12) GN=yciI PE=1 SV=1	10.602	98	0	6.0579	1	1	1	1	10.2
685	P0AB58	yciM	Lipopolysaccharide regulatory protein	>sp|P0AB58|LAPB_ECOLI Lipopolysaccharide assembly protein B OS=Escherichia coli (strain K12) GN=lapB PE=1 SV=1	44.531	389	0	79.111	7	7	7	1	24.9
686	P0AB65	yccX	Acylphosphatase	>sp|P0AB65|ACYP_ECOLI Acylphosphatase OS=Escherichia coli (strain K12) GN=yccX PE=1 SV=1	10.3	92	0	22.489	2	2	2	1	41.3
687	P0AB67	pntB	NAD(P) transhydrogenase subunit beta	>sp|P0AB67|PNTB_ECOLI NAD(P) transhydrogenase subunit beta OS=Escherichia coli (strain K12) GN=pntB PE=1 SV=1	48.722	462	0	296.61	9	9	9	1	30.5														0.069166	0.050813	0.056501	0.0086293																	0.013983
688	P0AB71	fbaA	Fructose-bisphosphate aldolase class 2	>sp|P0AB71|ALF_ECOLI Fructose-bisphosphate aldolase class 2 OS=Escherichia coli (strain K12) GN=fbaA PE=1 SV=2	39.147	359	0	323.31	25	25	25	1	84.7							0.0043493	0.0054873	0.0089611		0.0079879	0.0084331	0.01055	0.010703	0.012519	0.012534	0.015302													0.0095081	0.010029	0.011109	0.012543	0.028061
689	P0AB77	kbl	2-amino-3-ketobutyrate coenzyme A ligase	>sp|P0AB77|KBL_ECOLI 2-amino-3-ketobutyrate coenzyme A ligase OS=Escherichia coli (strain K12) GN=kbl PE=1 SV=1	43.117	398	0	54.948	7	7	7	1	33.7
690	P0AB80	ilvE	Branched-chain-amino-acid aminotransferase	>sp|P0AB80|ILVE_ECOLI Branched-chain-amino-acid aminotransferase OS=Escherichia coli (strain K12) GN=ilvE PE=1 SV=2	34.093	309	0	323.31	7	7	7	1	43.7										0.017608	0.023301		0.024341	0.030712			0.074138																	0.07844
691	P0AB83	nth	Endonuclease III	>sp|P0AB83|END3_ECOLI Endonuclease III OS=Escherichia coli (strain K12) GN=nth PE=1 SV=1	23.562	211	0	29.783	5	5	5	1	34.1
692	P0AB85	apbE	Thiamine biosynthesis lipoprotein ApbE	>sp|P0AB85|APBE_ECOLI FAD:protein FMN transferase OS=Escherichia coli (strain K12) GN=apbE PE=1 SV=1	38.548	351	0	179.6	10	10	10	1	39.6																																		0.25695
693	P0AB89	purB	Adenylosuccinate lyase	>sp|P0AB89|PUR8_ECOLI Adenylosuccinate lyase OS=Escherichia coli (strain K12) GN=purB PE=1 SV=1	51.542	456	0	323.31	17	17	17	1	69.7														0.015831			0.0099308																	0.012204
694	P0AB91	aroG	Phospho-2-dehydro-3-deoxyheptonate aldolase, Phe-sensitive	>sp|P0AB91|AROG_ECOLI Phospho-2-dehydro-3-deoxyheptonate aldolase, Phe-sensitive OS=Escherichia coli (strain K12) GN=aroG PE=1 SV=1	38.009	350	0	323.31	16	16	15	1	72.9								0.0079633	0.0084377	0.010477	0.012052	0.013925	0.014176	0.017004	0.021156	0.020246	0.033826										0.0067321	0.0084876	0.010108	0.01187	0.013957	0.017634	0.019407	0.04447
695	P0AB98	atpB	ATP synthase subunit a	>sp|P0AB98|ATP6_ECOLI ATP synthase subunit a OS=Escherichia coli (strain K12) GN=atpB PE=1 SV=1	30.303	271	0	78.947	3	3	3	1	11.8
696	P0ABA0	atpF	ATP synthase subunit b	>sp|P0ABA0|ATPF_ECOLI ATP synthase subunit b OS=Escherichia coli (strain K12) GN=atpF PE=1 SV=1	17.264	156	0	323.31	11	11	11	1	71.2													0.0045618	0.0054219	0.0068548	0.0073457	0.0093486															0.0055514	0.006214	0.010152
697	P0ABA4	atpH	ATP synthase subunit delta	>sp|P0ABA4|ATPD_ECOLI ATP synthase subunit delta OS=Escherichia coli (strain K12) GN=atpH PE=1 SV=1	19.332	177	0	149.6	4	4	4	1	26.6
698	P0ABA6	atpG	ATP synthase gamma chain	>sp|P0ABA6|ATPG_ECOLI ATP synthase gamma chain OS=Escherichia coli (strain K12) GN=atpG PE=1 SV=1	31.577	287	0	323.31	20	20	20	1	92													0.0047921	0.0062121	0.0077919	0.0078045	0.011409														0.0051659	0.0058399	0.0070256	0.014326
699	P0ABB0	atpA	ATP synthase subunit alpha	>sp|P0ABB0|ATPA_ECOLI ATP synthase subunit alpha OS=Escherichia coli (strain K12) GN=atpA PE=1 SV=1	55.221	513	0	323.31	12	12	12	1	40.9								0.0028996	0.0032346		0.0043583	0.0052088	0.0057161	0.0069041	0.0079523	0.0083867	0.01307												0.0036009	0.0039985	0.0053673	0.0066516	0.007625	0.01538
700	P0ABB4	atpD	ATP synthase subunit beta	>sp|P0ABB4|ATPB_ECOLI ATP synthase subunit beta OS=Escherichia coli (strain K12) GN=atpD PE=1 SV=2	50.325	460	0	323.31	13	13	13	1	42.4									0.0024263	0.0035173		0.0046828	0.0057235	0.0068864	0.0070471	0.0079407	0.011638												0.0035587	0.0041495	0.0050081	0.0066733	0.0070327	0.013913
701	P0ABB8	mgtA	Magnesium-transporting ATPase, P-type 1	>sp|P0ABB8|ATMA_ECOLI Magnesium-transporting ATPase, P-type 1 OS=Escherichia coli (strain K12) GN=mgtA PE=1 SV=1	99.465	898	0	323.31	18	18	18	1	34.3
702	P0ABC3	hflC	Modulator of FtsH protease HflC	>sp|P0ABC3|HFLC_ECOLI Modulator of FtsH protease HflC OS=Escherichia coli (strain K12) GN=hflC PE=1 SV=1	37.649	334	0	323.31	14	14	14	1	63.2										0.007938	0.009777	0.011223	0.011733	0.014418	0.017074	0.020469	0.035242											0.0084876		0.012618	0.01534	0.019681	0.022916	0.049879
703	P0ABC7	hflK	Modulator of FtsH protease HflK	>sp|P0ABC7|HFLK_ECOLI Modulator of FtsH protease HflK OS=Escherichia coli (strain K12) GN=hflK PE=1 SV=1	45.544	419	0	323.31	14	14	14	1	48.9									0.01051		0.011919	0.012305	0.013085	0.018249	0.022443	0.02337	0.041342												0.014831	0.01611	0.018501	0.023214	0.027202	0.05437
704	P0ABC9	betT	High-affinity choline transport protein	>sp|P0ABC9|BETT_ECOLI High-affinity choline transport protein OS=Escherichia coli (strain K12) GN=betT PE=2 SV=1	75.841	677	0.00045228	4.0153	3	3	3	1	8.6
705	P0ABD3	bfr	Bacterioferritin	>sp|P0ABD3|BFR_ECOLI Bacterioferritin OS=Escherichia coli (strain K12) GN=bfr PE=1 SV=1	18.495	158	0	128.88	5	5	5	1	50.6
706	P0ABD5	accA	Acetyl-coenzyme A carboxylase carboxyl transferase subunit alpha	>sp|P0ABD5|ACCA_ECOLI Acetyl-coenzyme A carboxylase carboxyl transferase subunit alpha OS=Escherichia coli (strain K12) GN=accA PE=1 SV=2	35.241	319	0	323.31	14	14	14	1	62.7							0.012564	0.012675	0.010323	0.0093809	0.013061	0.015014	0.019101	0.024071	0.023614	0.027001	0.051252											0.008636	0.011387	0.016021	0.018456	0.020119	0.024748	0.048903
707	P0ABD8	accB	Biotin carboxyl carrier protein of acetyl-CoA carboxylase	>sp|P0ABD8|BCCP_ECOLI Biotin carboxyl carrier protein of acetyl-CoA carboxylase OS=Escherichia coli (strain K12) GN=accB PE=1 SV=1	16.687	156	0	8.6661	3	3	3	1	23.7
708	P0ABE2	bolA	Protein BolA	>sp|P0ABE2|BOLA_ECOLI DNA-binding transcriptional regulator BolA OS=Escherichia coli (strain K12) GN=bolA PE=1 SV=1	11.994	105	0	69.071	4	4	4	1	59
709	P0ABE5	cybB	Cytochrome b561	>sp|P0ABE5|C561_ECOLI Cytochrome b561 OS=Escherichia coli (strain K12) GN=cybB PE=1 SV=1	20.286	176	0	24.175	2	2	2	1	11.4
710	P0ABF1	pcnB	Poly(A) polymerase I	>sp|P0ABF1|PCNB_ECOLI Poly(A) polymerase I OS=Escherichia coli (strain K12) GN=pcnB PE=1 SV=2	53.87	465	0	131.56	10	10	10	1	30.5
711	P0ABF4	eutM	Ethanolamine utilization protein EutM	>sp|P0ABF4|EUTM_ECOLI Ethanolamine utilization protein EutM OS=Escherichia coli (strain K12) GN=eutM PE=1 SV=1	9.8654	97	0	6.0643	1	1	1	1	19.6
712	P0ABF6	cdd	Cytidine deaminase	>sp|P0ABF6|CDD_ECOLI Cytidine deaminase OS=Escherichia coli (strain K12) GN=cdd PE=1 SV=1	31.54	294	0	168.62	6	6	6	1	35.4
713	P0ABF8	pgsA	CDP-diacylglycerol--glycerol-3-phosphate 3-phosphatidyltransferase	>sp|P0ABF8|PGSA_ECOLI CDP-diacylglycerol--glycerol-3-phosphate 3-phosphatidyltransferase OS=Escherichia coli (strain K12) GN=pgsA PE=1 SV=2	20.7	182	0.0043234	2.2998	1	1	1	1	6
714	P0ABG7	mrdB	Rod shape-determining protein RodA	>sp|P0ABG7|RODA_ECOLI Peptidoglycan glycosyltransferase MrdB OS=Escherichia coli (strain K12) GN=mrdB PE=1 SV=1	40.476	370	0	20.95	2	2	2	1	8.4
715	P0ABH0	ftsA	Cell division protein FtsA	>sp|P0ABH0|FTSA_ECOLI Cell division protein FtsA OS=Escherichia coli (strain K12) GN=ftsA PE=1 SV=1	45.329	420	0	323.31	13	13	13	1	51
716	P0ABH7	gltA	Citrate synthase	>sp|P0ABH7|CISY_ECOLI Citrate synthase OS=Escherichia coli (strain K12) GN=gltA PE=1 SV=1	48.014	427	0	323.31	16	16	16	1	49.9									0.0049683	0.004728	0.0062015	0.0066951	0.00756	0.0086438	0.0111	0.011875	0.018917									0.0033549	0.0034961	0.004432	0.0053374	0.0060299	0.0083557	0.010824	0.011971	0.026558
717	P0ABH9	clpA	ATP-dependent Clp protease ATP-binding subunit ClpA	>sp|P0ABH9|CLPA_ECOLI ATP-dependent Clp protease ATP-binding subunit ClpA OS=Escherichia coli (strain K12) GN=clpA PE=1 SV=1	84.206	758	0	323.31	31	31	31	1	63.1				0.079226	0.041213		0.10215	0.11024	0.12127	0.11485	0.11113	0.11165	0.10484	0.12117	0.15448	0.13573	0.1879						0.10338	0.071294	0.30628	0.08354		0.17715	0.10525	0.22842	0.17725	0.1457	0.15207	0.60251
718	P0ABI4	corA	Magnesium transport protein CorA	>sp|P0ABI4|CORA_ECOLI Magnesium transport protein CorA OS=Escherichia coli (strain K12) GN=corA PE=1 SV=1	36.589	316	0	15.141	1	1	1	1	5.7
719	P0ABI8	cyoB	Cytochrome bo(3) ubiquinol oxidase subunit 1	>sp|P0ABI8|CYOB_ECOLI Cytochrome bo(3) ubiquinol oxidase subunit 1 OS=Escherichia coli (strain K12) GN=cyoB PE=1 SV=1	74.367	663	0	171.26	7	7	7	1	10.7															0.074519
720	P0ABJ1	cyoA	Cytochrome bo(3) ubiquinol oxidase subunit 2	>sp|P0ABJ1|CYOA_ECOLI Cytochrome bo(3) ubiquinol oxidase subunit 2 OS=Escherichia coli (strain K12) GN=cyoA PE=1 SV=1	34.911	315	0	323.31	10	10	10	1	45.1											0.0095603	0.010336	0.010435	0.013695		0.014989	0.021368												0.0058063		0.008427	0.0094205	0.010742
721	P0ABJ3	cyoC	Cytochrome bo(3) ubiquinol oxidase subunit 3	>sp|P0ABJ3|CYOC_ECOLI Cytochrome bo(3) ubiquinol oxidase subunit 3 OS=Escherichia coli (strain K12) GN=cyoC PE=1 SV=1	22.622	204	0	91.673	1	1	1	1	11.8
722	P0ABJ9	cydA	Cytochrome bd-I ubiquinol oxidase subunit 1	>sp|P0ABJ9|CYDA_ECOLI Cytochrome bd-I ubiquinol oxidase subunit 1 OS=Escherichia coli (strain K12) GN=cydA PE=1 SV=1	58.204	522	0	323.31	10	10	10	1	32.2															0.010219		0.015425																	0.015298
723	P0ABK2	cydB	Cytochrome bd-I ubiquinol oxidase subunit 2	>sp|P0ABK2|CYDB_ECOLI Cytochrome bd-I ubiquinol oxidase subunit 2 OS=Escherichia coli (strain K12) GN=cydB PE=1 SV=1	42.453	379	0	100.12	2	2	2	1	6.6
724	P0ABK5	cysK	Cysteine synthase A	>sp|P0ABK5|CYSK_ECOLI Cysteine synthase A OS=Escherichia coli (strain K12) GN=cysK PE=1 SV=2	34.489	323	0	323.31	20	20	20	1	86.4		0.0024386	0.0027687	0.005075	0.0064374	0.0073597	0.010806	0.014618	0.017255	0.018935	0.02374	0.028678	0.029827	0.037151	0.043444	0.046882	0.082271				0.0029828	0.0054439	0.0060168	0.0093453	0.012481	0.016189	0.018915	0.023494	0.028257	0.033403	0.045324	0.053344	0.065095	0.13805
725	P0ABL5	napC	Cytochrome c-type protein NapC	>sp|P0ABL5|NAPC_ECOLI Cytochrome c-type protein NapC OS=Escherichia coli (strain K12) GN=napC PE=1 SV=1	23.1	200	0.00044843	3.6418	2	2	2	1	10.5
726	P0ABM9	ccmH	Cytochrome c-type biogenesis protein CcmH	>sp|P0ABM9|CCMH_ECOLI Cytochrome c-type biogenesis protein CcmH OS=Escherichia coli (strain K12) GN=ccmH PE=1 SV=1	39.089	350	0.00044524	3.3279	5	5	5	1	33.4
727	P0ABN1	dgkA	Diacylglycerol kinase	>sp|P0ABN1|KDGL_ECOLI Diacylglycerol kinase OS=Escherichia coli (strain K12) GN=dgkA PE=1 SV=2	13.245	122	0	17.442	2	2	2	1	15.6
728	P0ABN5	dcuA	Anaerobic C4-dicarboxylate transporter DcuA	>sp|P0ABN5|DCUA_ECOLI Anaerobic C4-dicarboxylate transporter DcuA OS=Escherichia coli (strain K12) GN=dcuA PE=1 SV=1	45.75	433	0	57.497	4	4	4	1	15.7
729	P0ABP6	dedA	Protein DedA	>sp|P0ABP6|DEDA_ECOLI Protein DedA OS=Escherichia coli (strain K12) GN=dedA PE=1 SV=1	24.51	219	0	10.004	3	3	3	1	11
730	P0ABP8	deoD	Purine nucleoside phosphorylase DeoD-type	>sp|P0ABP8|DEOD_ECOLI Purine nucleoside phosphorylase DeoD-type OS=Escherichia coli (strain K12) GN=deoD PE=1 SV=2	25.95	239	0	323.31	13	13	13	1	85.8									0.012859	0.015127	0.019358	0.020243	0.022113	0.025911	0.031116	0.031821	0.053843											0.011241	0.017041	0.017806	0.021419	0.026106	0.030515	0.056031
731	P0ABQ0	coaBC	Coenzyme A biosynthesis bifunctional protein CoaBC;Phosphopantothenoylcysteine decarboxylase;Phosphopantothenate--cysteine ligase	>sp|P0ABQ0|COABC_ECOLI Coenzyme A biosynthesis bifunctional protein CoaBC OS=Escherichia coli (strain K12) GN=coaBC PE=1 SV=2	43.438	406	0	149.02	9	9	9	1	43.6
732	P0ABQ2	garR	2-hydroxy-3-oxopropionate reductase	>sp|P0ABQ2|GARR_ECOLI 2-hydroxy-3-oxopropionate reductase OS=Escherichia coli (strain K12) GN=garR PE=1 SV=1	30.427	294	0	323.31	12	12	12	1	61.9
733	P0ABQ4	folA	Dihydrofolate reductase	>sp|P0ABQ4|DYR_ECOLI Dihydrofolate reductase OS=Escherichia coli (strain K12) GN=folA PE=1 SV=1	17.999	159	0	62.367	3	3	3	1	46.5
734	P0ABS1	dksA	RNA polymerase-binding transcription factor DksA	>sp|P0ABS1|DKSA_ECOLI RNA polymerase-binding transcription factor DksA OS=Escherichia coli (strain K12) GN=dksA PE=1 SV=1	17.528	151	0	15	2	2	2	1	17.2
735	P0ABS5	dnaG	DNA primase	>sp|P0ABS5|DNAG_ECOLI DNA primase OS=Escherichia coli (strain K12) GN=dnaG PE=1 SV=1	65.564	581	0	39.672	7	7	7	1	15.7
736	P0ABT2	dps	DNA protection during starvation protein	>sp|P0ABT2|DPS_ECOLI DNA protection during starvation protein OS=Escherichia coli (strain K12) GN=dps PE=1 SV=2	18.695	167	0	323.31	10	10	10	1	61.1			0.0065276	0.010041	0.015942	0.021997	0.034416	0.042404	0.05117	0.051983	0.063272	0.067859	0.067343	0.065959	0.06636	0.062562	0.053604						0.010051	0.017354	0.024558	0.028782	0.03304	0.035172	0.03651	0.037924	0.036667	0.038166	0.039191	0.054286
737	P0ABT5	dusB	tRNA-dihydrouridine synthase B	>sp|P0ABT5|DUSB_ECOLI tRNA-dihydrouridine synthase B OS=Escherichia coli (strain K12) GN=dusB PE=3 SV=1	35.866	321	0	62.813	4	4	4	1	22.4
738	P0ABU0	menB	1,4-Dihydroxy-2-naphthoyl-CoA synthase	>sp|P0ABU0|MENB_ECOLI 1,4-dihydroxy-2-naphthoyl-CoA synthase OS=Escherichia coli (strain K12) GN=menB PE=1 SV=1	31.633	285	0	323.31	14	14	14	1	84.2
739	P0ABU2	ychF	Ribosome-binding ATPase YchF	>sp|P0ABU2|YCHF_ECOLI Ribosome-binding ATPase YchF OS=Escherichia coli (strain K12) GN=ychF PE=1 SV=2	39.667	363	0	323.31	17	17	17	1	68.6															0.025303		0.10939																	0.25163
740	P0ABU5	elbB	Enhancing lycopene biosynthesis protein 2	>sp|P0ABU5|ELBB_ECOLI Glyoxalase ElbB OS=Escherichia coli (strain K12) GN=elbB PE=1 SV=1	22.981	217	0	318.29	6	6	6	1	35
741	P0ABU7	exbB	Biopolymer transport protein ExbB	>sp|P0ABU7|EXBB_ECOLI Biopolymer transport protein ExbB OS=Escherichia coli (strain K12) GN=exbB PE=1 SV=1	26.287	244	0	287.97	4	4	4	1	38.5
742	P0ABU9	tolQ	Protein TolQ	>sp|P0ABU9|TOLQ_ECOLI Protein TolQ OS=Escherichia coli (strain K12) GN=tolQ PE=1 SV=1	25.597	230	0	112.87	4	4	4	1	26.5																																0.02498	0.027257	0.051092
743	P0ABV2	exbD	Biopolymer transport protein ExbD	>sp|P0ABV2|EXBD_ECOLI Biopolymer transport protein ExbD OS=Escherichia coli (strain K12) GN=exbD PE=1 SV=1	15.527	141	0	46.757	7	7	7	1	45.4
744	P0ABV6	tolR	Protein TolR	>sp|P0ABV6|TOLR_ECOLI Protein TolR OS=Escherichia coli (strain K12) GN=tolR PE=1 SV=1	15.383	142	0	155.84	6	6	6	1	43.7																																		0.053813
745	P0ABX2	flgC	Flagellar basal-body rod protein FlgC	>sp|P0ABX2|FLGC_ECOLI Flagellar basal-body rod protein FlgC OS=Escherichia coli (strain K12) GN=flgC PE=3 SV=1	13.968	134	0.0072899	2.025	2	2	2	1	22.4
746	P0ABX5	flgG	Flagellar basal-body rod protein FlgG	>sp|P0ABX5|FLGG_ECOLI Flagellar basal-body rod protein FlgG OS=Escherichia coli (strain K12) GN=flgG PE=3 SV=1	27.744	260	0.008137	1.9769	1	1	1	1	4.2
747	P0ABY4	fldB	Flavodoxin-2	>sp|P0ABY4|FLAW_ECOLI Flavodoxin 2 OS=Escherichia coli (strain K12) GN=fldB PE=1 SV=1	19.7	173	0	4.4975	1	1	1	1	9.2
748	P0ABZ1	fliG	Flagellar motor switch protein FliG	>sp|P0ABZ1|FLIG_ECOLI Flagellar motor switch protein FliG OS=Escherichia coli (strain K12) GN=fliG PE=1 SV=1	36.776	331	0	10.657	2	2	2	1	16.3
749	P0ABZ4	kdsC	3-deoxy-D-manno-octulosonate 8-phosphate phosphatase KdsC	>sp|P0ABZ4|KDSC_ECOLI 3-deoxy-D-manno-octulosonate 8-phosphate phosphatase KdsC OS=Escherichia coli (strain K12) GN=kdsC PE=1 SV=1	19.997	188	0	154.63	5	5	5	1	53.2																	0.13127
750	P0ABZ6	surA	Chaperone SurA	>sp|P0ABZ6|SURA_ECOLI Chaperone SurA OS=Escherichia coli (strain K12) GN=surA PE=1 SV=1	47.283	428	0	323.31	17	17	17	1	72.4								0.010576			0.016079		0.018671	0.027229	0.028741	0.038777	0.054271															0.02852	0.029887	0.072994
751	P0AC02	bamD	Outer membrane protein assembly factor BamD	>sp|P0AC02|BAMD_ECOLI Outer membrane protein assembly factor BamD OS=Escherichia coli (strain K12) GN=bamD PE=1 SV=1	27.829	245	0	42.198	2	2	2	1	10.2
752	P0AC13	folP	Dihydropteroate synthase	>sp|P0AC13|DHPS_ECOLI Dihydropteroate synthase OS=Escherichia coli (strain K12) GN=folP PE=1 SV=1	30.615	282	0	254.52	7	7	7	1	73																																		0.10185
753	P0AC16	folB	Dihydroneopterin aldolase	>sp|P0AC16|FOLB_ECOLI Dihydroneopterin aldolase OS=Escherichia coli (strain K12) GN=folB PE=1 SV=1	13.619	122	0	40.394	2	2	2	1	27.9
754	P0AC19	folX	D-erythro-7,8-dihydroneopterin triphosphate epimerase	>sp|P0AC19|FOLX_ECOLI Dihydroneopterin triphosphate 2-epimerase OS=Escherichia coli (strain K12) GN=folX PE=1 SV=2	14.082	120	0	234.99	7	7	7	1	81.7
755	P0AC23	focA	Probable formate transporter 1	>sp|P0AC23|FOCA_ECOLI Probable formate transporter 1 OS=Escherichia coli (strain K12) GN=focA PE=1 SV=1	30.99	285	0	30.861	3	3	3	1	9.1
756	P0AC28	ygfA	5-formyltetrahydrofolate cyclo-ligase	>sp|P0AC28|5FCL_ECOLI 5-formyltetrahydrofolate cyclo-ligase OS=Escherichia coli (strain K12) GN=ygfA PE=1 SV=1	21.105	182	0	27.816	2	2	2	1	18.1
757	P0AC30	ftsX	Cell division protein FtsX	>sp|P0AC30|FTSX_ECOLI Cell division protein FtsX OS=Escherichia coli (strain K12) GN=ftsX PE=1 SV=1	38.543	352	0	251.2	3	3	3	1	17.9
758	P0AC33	fumA	Fumarate hydratase class I, aerobic	>sp|P0AC33|FUMA_ECOLI Fumarate hydratase class I, aerobic OS=Escherichia coli (strain K12) GN=fumA PE=1 SV=2	60.298	548	0	323.31	29	29	20	1	79
759	P0AC38	aspA	Aspartate ammonia-lyase	>sp|P0AC38|ASPA_ECOLI Aspartate ammonia-lyase OS=Escherichia coli (strain K12) GN=aspA PE=1 SV=1	52.356	478	0	221.95	18	18	18	1	70.7
760	P0AC41	sdhA	Succinate dehydrogenase flavoprotein subunit	>sp|P0AC41|SDHA_ECOLI Succinate dehydrogenase flavoprotein subunit OS=Escherichia coli (strain K12) GN=sdhA PE=1 SV=1	64.421	588	0	323.31	16	16	16	1	53.4																	0.0088272																	0.01083
761	P0AC47	frdB	Fumarate reductase iron-sulfur subunit	>sp|P0AC47|FRDB_ECOLI Fumarate reductase iron-sulfur subunit OS=Escherichia coli (strain K12) GN=frdB PE=1 SV=2	27.123	244	0	173.17	8	8	8	1	39.3
762	P0AC51	zur	Zinc uptake regulation protein	>sp|P0AC51|ZUR_ECOLI Zinc uptake regulation protein OS=Escherichia coli (strain K12) GN=zur PE=1 SV=1	19.254	171	0	9.1073	1	1	1	1	7
763	P0AC53	zwf	Glucose-6-phosphate 1-dehydrogenase;Extracellular death factor	>sp|P0AC53|G6PD_ECOLI Glucose-6-phosphate 1-dehydrogenase OS=Escherichia coli (strain K12) GN=zwf PE=1 SV=1	55.704	491	0	323.31	22	22	22	1	59.7							0.0061461	0.0083756	0.0094833	0.010689	0.01367	0.014874	0.019017	0.020584	0.022935	0.024765	0.034618										0.0072718	0.0089534	0.010838	0.013337	0.017756		0.025174	0.044033
764	P0AC59	grxB	Glutaredoxin-2	>sp|P0AC59|GLRX2_ECOLI Glutaredoxin 2 OS=Escherichia coli (strain K12) GN=grxB PE=1 SV=1	24.35	215	0	276.48	14	14	14	1	74.9																	0.017008
765	P0AC62	grxC	Glutaredoxin-3	>sp|P0AC62|GLRX3_ECOLI Glutaredoxin 3 OS=Escherichia coli (strain K12) GN=grxC PE=1 SV=2	9.1374	83	0	45.734	6	6	6	1	92.8
766	P0AC69	grxD	Glutaredoxin-4	>sp|P0AC69|GLRX4_ECOLI Glutaredoxin 4 OS=Escherichia coli (strain K12) GN=grxD PE=1 SV=1	12.879	115	0	51.392	2	2	2	1	20.9																																		0.099309
767	P0AC75	waaA	3-deoxy-D-manno-octulosonic acid transferase	>sp|P0AC75|KDTA_ECOLI 3-deoxy-D-manno-octulosonic acid transferase OS=Escherichia coli (strain K12) GN=waaA PE=1 SV=1	47.29	425	0	27.528	4	4	4	1	15.8
768	P0AC78	wecA	Undecaprenyl-phosphate alpha-N-acetylglucosaminyl 1-phosphate transferase	>sp|P0AC78|WECA_ECOLI Undecaprenyl-phosphate alpha-N-acetylglucosaminyl 1-phosphate transferase OS=Escherichia coli (strain K12) GN=wecA PE=1 SV=1	40.957	367	0	5.0621	2	2	2	1	3.3
769	P0AC81	gloA	Lactoylglutathione lyase	>sp|P0AC81|LGUL_ECOLI Lactoylglutathione lyase OS=Escherichia coli (strain K12) GN=gloA PE=1 SV=1	14.92	135	0	156.35	8	8	8	1	76.3												0.018186	0.014324	0.021718	0.019195	0.025394	0.044463									0.0086599			0.015907	0.018722	0.024826	0.029177	0.036779	0.091304
770	P0AC84	gloB	Hydroxyacylglutathione hydrolase	>sp|P0AC84|GLO2_ECOLI Hydroxyacylglutathione hydrolase GloB OS=Escherichia coli (strain K12) GN=gloB PE=1 SV=1	28.434	251	0	210.59	8	8	8	1	53
771	P0AC86	glgP	Glycogen phosphorylase	>sp|P0AC86|PHSG_ECOLI Glycogen phosphorylase OS=Escherichia coli (strain K12) GN=glgP PE=3 SV=1	93.171	815	0	323.31	23	23	23	1	37.5
772	P0AC88	gmd	GDP-mannose 4,6-dehydratase	>sp|P0AC88|GM4D_ECOLI GDP-mannose 4,6-dehydratase OS=Escherichia coli (strain K12) GN=gmd PE=1 SV=1	42.046	373	0	88.132	6	6	6	1	30
773	P0AC92	gnsA	Protein GnsA	>sp|P0AC92|GNSA_ECOLI Protein GnsA OS=Escherichia coli (strain K12) GN=gnsA PE=1 SV=1	6.5755	57	0	5.3637	4	3	3	1	75.4
774	P0AC94	gntP	High-affinity gluconate transporter	>sp|P0AC94|GNTP_ECOLI High-affinity gluconate transporter OS=Escherichia coli (strain K12) GN=gntP PE=1 SV=1	47.137	447	0	7.0577	1	1	1	1	3.1
775	P0ACA1	yibF	Uncharacterized GST-like protein YibF	>sp|P0ACA1|YIBF_ECOLI Uncharacterized GST-like protein YibF OS=Escherichia coli (strain K12) GN=yibF PE=1 SV=1	22.545	202	0	119.8	5	5	5	1	46.5
776	P0ACA3	sspA	Stringent starvation protein A	>sp|P0ACA3|SSPA_ECOLI Stringent starvation protein A OS=Escherichia coli (strain K12) GN=sspA PE=1 SV=2	24.305	212	0	323.31	5	5	5	1	48.1													0.024171	0.035085	0.032182		0.065142													0.022158	0.0262	0.036858	0.042632	0.077288
777	P0ACA7	gstB	Glutathione S-transferase GstB	>sp|P0ACA7|GSTB_ECOLI Glutathione S-transferase GstB OS=Escherichia coli (strain K12) GN=gstB PE=1 SV=1	23.713	208	0	126.21	6	6	6	1	43.3
778	P0ACB0	dnaB	Replicative DNA helicase	>sp|P0ACB0|DNAB_ECOLI Replicative DNA helicase OS=Escherichia coli (strain K12) GN=dnaB PE=1 SV=1	52.389	471	0	140.63	7	7	7	1	30.6
779	P0ACB2	hemB	Delta-aminolevulinic acid dehydratase	>sp|P0ACB2|HEM2_ECOLI Delta-aminolevulinic acid dehydratase OS=Escherichia coli (strain K12) GN=hemB PE=1 SV=2	35.624	324	0	112.18	8	8	8	1	44.8
780	P0ACB4	hemG	Protoporphyrinogen IX dehydrogenase [menaquinone]	>sp|P0ACB4|HEMG_ECOLI Protoporphyrinogen IX dehydrogenase [menaquinone] OS=Escherichia coli (strain K12) GN=hemG PE=1 SV=1	21.226	181	0	112.58	4	4	4	1	47.5
781	P0ACB7	hemY	Protein HemY	>sp|P0ACB7|HEMY_ECOLI Protein HemY OS=Escherichia coli (strain K12) GN=hemY PE=1 SV=1	45.244	398	0	170.65	8	8	8	1	30.7
782	P0ACC3	erpA	Iron-sulfur cluster insertion protein ErpA	>sp|P0ACC3|ERPA_ECOLI Iron-sulfur cluster insertion protein ErpA OS=Escherichia coli (strain K12) GN=erpA PE=1 SV=1	12.1	114	0	63.687	2	2	2	1	25.4
783	P0ACC7	glmU	Bifunctional protein GlmU;UDP-N-acetylglucosamine pyrophosphorylase;Glucosamine-1-phosphate N-acetyltransferase	>sp|P0ACC7|GLMU_ECOLI Bifunctional protein GlmU OS=Escherichia coli (strain K12) GN=glmU PE=1 SV=1	49.19	456	0	323.31	13	13	13	1	48.9
784	P0ACD2	wcaF	Putative colanic acid biosynthesis acetyltransferase WcaF	>sp|P0ACD2|WCAF_ECOLI Putative colanic acid biosynthesis acetyltransferase WcaF OS=Escherichia coli (strain K12) GN=wcaF PE=3 SV=1	19.962	182	0.008982	1.9202	2	2	2	1	11
785	P0ACD4	iscU	Iron-sulfur cluster assembly scaffold protein IscU	>sp|P0ACD4|ISCU_ECOLI Iron-sulfur cluster assembly scaffold protein IscU OS=Escherichia coli (strain K12) GN=iscU PE=1 SV=1	13.848	128	0	219.28	7	7	7	1	85.9						0.072434		0.13387	0.16373	0.16289	0.18314	0.23832	0.2462	0.24602	0.24009		0.41248									0.097679						0.20711		0.36496
786	P0ACE0	hybC	Hydrogenase-2 large chain	>sp|P0ACE0|MBHM_ECOLI Hydrogenase-2 large chain OS=Escherichia coli (strain K12) GN=hybC PE=1 SV=2	62.49	567	0	49.191	12	12	12	1	38.3
787	P0ACE7	hinT	HIT-like protein HinT	>sp|P0ACE7|HINT_ECOLI Purine nucleoside phosphoramidase OS=Escherichia coli (strain K12) GN=hinT PE=1 SV=1	13.241	119	0.0043159	2.2547	1	1	1	1	6.7
788	P0ACF0	hupA	DNA-binding protein HU-alpha	>sp|P0ACF0|DBHA_ECOLI DNA-binding protein HU-alpha OS=Escherichia coli (strain K12) GN=hupA PE=1 SV=1	9.5349	90	0	279.05	5	5	5	1	63.3				0.0021962	0.0029979	0.0038922	0.0052631	0.0068215	0.0075651	0.0088867	0.011476	0.012729	0.014587	0.017232	0.020254	0.021712	0.03571							0.0037175	0.0045953	0.0058012	0.0066145	0.0082391	0.0098534	0.011953	0.016452	0.018926	0.02237	0.04125
789	P0ACF4	hupB	DNA-binding protein HU-beta	>sp|P0ACF4|DBHB_ECOLI DNA-binding protein HU-beta OS=Escherichia coli (strain K12) GN=hupB PE=1 SV=1	9.2255	90	0	323.31	7	7	7	1	66.7					0.005432	0.0061999	0.0094158	0.011063	0.013457	0.015854	0.019543	0.022102	0.024367	0.029034	0.030284	0.037652	0.075997								0.0056202	0.0092271	0.011511	0.013058	0.017533	0.020158	0.02848	0.032242	0.03566	0.072025
790	P0ACF8	hns	DNA-binding protein H-NS	>sp|P0ACF8|HNS_ECOLI DNA-binding protein H-NS OS=Escherichia coli (strain K12) GN=hns PE=1 SV=2	15.539	137	0	323.31	9	9	9	1	86.1			0.0028664	0.004186	0.0059025	0.0080824	0.010757	0.015298	0.018008	0.018946	0.025137	0.027323	0.031534	0.03926	0.049405	0.055548	0.10835					0.0035218	0.0046513	0.006918	0.010013	0.013267	0.01589	0.018944	0.025272	0.029679	0.037287	0.048029	0.056428	0.11683
791	P0ACG1	stpA	DNA-binding protein StpA	>sp|P0ACG1|STPA_ECOLI DNA-binding protein StpA OS=Escherichia coli (strain K12) GN=stpA PE=1 SV=1	15.347	134	0	323.31	10	10	10	1	88.1										0.10035			0.017197				0.041348														0.013584			0.038962
792	P0ACG8	hslR	Heat shock protein 15	>sp|P0ACG8|HSLR_ECOLI Heat shock protein 15 OS=Escherichia coli (strain K12) GN=hslR PE=1 SV=1	15.496	133	0	46.758	7	7	7	1	62.4																	0.5243
793	P0ACI0;P0ACH5	rob	Right origin-binding protein	>sp|P0ACI0|ROB_ECOLI Right origin-binding protein OS=Escherichia coli (strain K12) GN=rob PE=1 SV=1	33.144	289;127	0	93.645	4;1	4;1	4;1	2	26
794	P0ACI3	xylR	Xylose operon regulatory protein	>sp|P0ACI3|XYLR_ECOLI Xylose operon regulatory protein OS=Escherichia coli (strain K12) GN=xylR PE=1 SV=1	44.869	392	0	17.61	4	4	4	1	13.3
795	P0ACI6	asnC	Regulatory protein AsnC	>sp|P0ACI6|ASNC_ECOLI Regulatory protein AsnC OS=Escherichia coli (strain K12) GN=asnC PE=1 SV=1	16.887	152	0	13.42	5	5	5	1	50
796	P0ACJ0	lrp	Leucine-responsive regulatory protein	>sp|P0ACJ0|LRP_ECOLI Leucine-responsive regulatory protein OS=Escherichia coli (strain K12) GN=lrp PE=1 SV=2	18.887	164	0	245.73	6	6	6	1	54.3						0.0031987	0.0034315		0.0073167		0.0049416	0.0096103	0.0073171	0.0078241	0.012053	0.010446	0.028486											0.0051249		0.0077978	0.010409	0.015274	0.015278	0.049587
797	P0ACJ5	ybaO	Uncharacterized HTH-type transcriptional regulator YbaO	>sp|P0ACJ5|DECR_ECOLI DNA-binding transcriptional activator DecR OS=Escherichia coli (strain K12) GN=decR PE=1 SV=1	17.437	152	0	16.083	4	4	4	1	31.6
798	P0ACJ8	crp	cAMP-activated global transcriptional regulator CRP	>sp|P0ACJ8|CRP_ECOLI cAMP-activated global transcriptional regulator CRP OS=Escherichia coli (strain K12) GN=crp PE=1 SV=1	23.64	210	0	323.31	15	15	15	1	84.3															0.017067	0.016945	0.030127												0.0080126	0.010295	0.01072	0.016241	0.015974	0.028734
799	P0ACK2	agaR	Putative aga operon transcriptional repressor	>sp|P0ACK2|AGAR_ECOLI Putative aga operon transcriptional repressor OS=Escherichia coli (strain K12) GN=agaR PE=4 SV=1	29.572	269	0	15.437	3	3	3	1	23.4
800	P0ACK5	deoR	Deoxyribose operon repressor	>sp|P0ACK5|DEOR_ECOLI Deoxyribose operon repressor OS=Escherichia coli (strain K12) GN=deoR PE=1 SV=1	28.548	252	0	51.5	8	8	8	1	39.7
801	P0ACL0	glpR	Glycerol-3-phosphate regulon repressor	>sp|P0ACL0|GLPR_ECOLI Glycerol-3-phosphate regulon repressor OS=Escherichia coli (strain K12) GN=glpR PE=1 SV=1	28.048	252	0	30.57	2	2	2	1	12.3
802	P0ACL2	exuR	Exu regulon transcriptional regulator	>sp|P0ACL2|EXUR_ECOLI Exu regulon transcriptional regulator OS=Escherichia coli (strain K12) GN=exuR PE=4 SV=1	29.835	258	0	89.16	7	7	7	1	39.1																																		0.19191
803	P0ACL9	pdhR	Pyruvate dehydrogenase complex repressor	>sp|P0ACL9|PDHR_ECOLI Pyruvate dehydrogenase complex repressor OS=Escherichia coli (strain K12) GN=pdhR PE=1 SV=1	29.425	254	0	13.766	2	2	2	1	11																																		0.48345
804	P0ACM2	ydfH	Uncharacterized HTH-type transcriptional regulator YdfH	>sp|P0ACM2|RSPR_ECOLI HTH-type transcriptional repressor RspR OS=Escherichia coli (strain K12) GN=rspR PE=1 SV=1	26.565	228	0	25.663	3	3	3	1	31.1
805	P0ACM5	yegW	Uncharacterized HTH-type transcriptional regulator YegW	>sp|P0ACM5|YEGW_ECOLI Uncharacterized HTH-type transcriptional regulator YegW OS=Escherichia coli (strain K12) GN=yegW PE=4 SV=1	28.277	248	0	25.089	5	5	5	1	28.6
806	P0ACN4	allR	HTH-type transcriptional repressor AllR	>sp|P0ACN4|ALLR_ECOLI HTH-type transcriptional repressor AllR OS=Escherichia coli (strain K12) GN=allR PE=1 SV=1	29.269	271	0	323.31	5	5	5	1	35.8
807	P0ACN7	cytR	HTH-type transcriptional repressor CytR	>sp|P0ACN7|CYTR_ECOLI HTH-type transcriptional repressor CytR OS=Escherichia coli (strain K12) GN=cytR PE=1 SV=1	37.819	341	0	13.898	4	4	4	1	21.1
808	P0ACP1	cra	Catabolite repressor/activator	>sp|P0ACP1|CRA_ECOLI Catabolite repressor/activator OS=Escherichia coli (strain K12) GN=cra PE=1 SV=1	37.999	334	0	41.061	3	3	3	1	14.7
809	P0ACP5	gntR	HTH-type transcriptional regulator GntR	>sp|P0ACP5|GNTR_ECOLI HTH-type transcriptional regulator GntR OS=Escherichia coli (strain K12) GN=gntR PE=1 SV=1	36.422	331	0	47.109	4	4	4	1	25.4
810	P0ACP7	purR	HTH-type transcriptional repressor PurR	>sp|P0ACP7|PURR_ECOLI HTH-type transcriptional repressor PurR OS=Escherichia coli (strain K12) GN=purR PE=1 SV=2	38.174	341	0	323.31	9	9	9	1	44									0.10683								0.080119														0.018503		0.025038	0.037457
811	P0ACQ4	oxyR	Hydrogen peroxide-inducible genes activator	>sp|P0ACQ4|OXYR_ECOLI Hydrogen peroxide-inducible genes activator OS=Escherichia coli (strain K12) GN=oxyR PE=1 SV=1	34.276	305	0	225.08	5	5	5	1	35.7																																0.5662
812	P0ACR2	ydhB	Uncharacterized HTH-type transcriptional regulator YdhB	>sp|P0ACR2|YDHB_ECOLI Uncharacterized HTH-type transcriptional regulator YdhB OS=Escherichia coli (strain K12) GN=ydhB PE=4 SV=1	35.25	310	0	7.6223	2	2	2	1	6.8
813	P0ACR9	mprA	Transcriptional repressor MprA	>sp|P0ACR9|MPRA_ECOLI Transcriptional repressor MprA OS=Escherichia coli (strain K12) GN=mprA PE=2 SV=1	20.563	176	0	176.08	7	7	7	1	71																																		0.090692
814	P0ACS2	soxR	Redox-sensitive transcriptional activator SoxR	>sp|P0ACS2|SOXR_ECOLI Redox-sensitive transcriptional activator SoxR OS=Escherichia coli (strain K12) GN=soxR PE=1 SV=1	17.15	154	0.0089859	1.9209	3	3	3	1	23.4
815	P0ACS7	rpiR	HTH-type transcriptional regulator RpiR	>sp|P0ACS7|RPIR_ECOLI HTH-type transcriptional regulator RpiR OS=Escherichia coli (strain K12) GN=rpiR PE=1 SV=1	32.362	296	0	29.954	8	8	7	1	34.1
816	P0ACT6	uidR	HTH-type transcriptional regulator UidR	>sp|P0ACT6|UIDR_ECOLI HTH-type transcriptional regulator UidR OS=Escherichia coli (strain K12) GN=uidR PE=4 SV=1	21.799	196	0	47.343	2	2	2	1	17.3
817	P0ACU0	ybiH	Uncharacterized HTH-type transcriptional regulator YbiH	>sp|P0ACU0|YBIH_ECOLI Uncharacterized HTH-type transcriptional regulator YbiH OS=Escherichia coli (strain K12) GN=ybiH PE=1 SV=1	25.016	223	0	14.939	3	3	3	1	30.5
818	P0ACU2	rutR	HTH-type transcriptional regulator RutR	>sp|P0ACU2|RUTR_ECOLI HTH-type transcriptional regulator RutR OS=Escherichia coli (strain K12) GN=rutR PE=1 SV=1	23.687	212	0	6.0326	4	4	4	1	31.1
819	P0ACU7	yjdC	HTH-type transcriptional regulator YjdC	>sp|P0ACU7|YJDC_ECOLI HTH-type transcriptional regulator YjdC OS=Escherichia coli (strain K12) GN=yjdC PE=4 SV=1	21.931	191	0	7.234	2	2	2	1	13.1
820	P0ACV0	htrB	Lipid A biosynthesis lauroyl acyltransferase	>sp|P0ACV0|LPXL_ECOLI Lipid A biosynthesis lauroyltransferase OS=Escherichia coli (strain K12) GN=lpxL PE=1 SV=1	35.406	306	0.0017598	2.764	2	2	2	1	5.6
821	P0ACV4	yciS	Inner membrane protein YciS	>sp|P0ACV4|LAPA_ECOLI Lipopolysaccharide assembly protein A OS=Escherichia coli (strain K12) GN=lapA PE=1 SV=1	11.351	102	0	101.16	2	2	2	1	22.5																0.025247	0.048339																	0.062369
822	P0ACV6	mpaA	Protein MpaA	>sp|P0ACV6|MPAA_ECOLI Protein MpaA OS=Escherichia coli (strain K12) GN=mpaA PE=1 SV=2	26.558	242	0	5.2132	1	1	1	1	5.8
823	P0ACX3	ydhR	Putative monooxygenase YdhR	>sp|P0ACX3|YDHR_ECOLI Putative monooxygenase YdhR OS=Escherichia coli (strain K12) GN=ydhR PE=1 SV=1	11.288	101	0	45.32	5	5	5	1	61.4
824	P0ACX5	ydhZ	Uncharacterized protein YdhZ	>sp|P0ACX5|FUMD_ECOLI Fumarase D OS=Escherichia coli (strain K12) GN=fumD PE=1 SV=1	7.9073	69	0	29.392	5	5	5	1	91.3
825	P0ACX9	ydiE	Uncharacterized protein YdiE	>sp|P0ACX9|YDIE_ECOLI Uncharacterized protein YdiE OS=Escherichia coli (strain K12) GN=ydiE PE=1 SV=1	7.1171	63	0	40.88	3	3	3	1	71.4
826	P0ACY1	ydjA	Putative NAD(P)H nitroreductase YdjA	>sp|P0ACY1|YDJA_ECOLI Putative NAD(P)H nitroreductase YdjA OS=Escherichia coli (strain K12) GN=ydjA PE=1 SV=1	20.059	183	0	122.98	3	3	3	1	25.7																	0.040239																0.021939	0.069413
827	P0ACY3	yeaG	Uncharacterized protein YeaG	>sp|P0ACY3|YEAG_ECOLI Uncharacterized protein YeaG OS=Escherichia coli (strain K12) GN=yeaG PE=3 SV=1	74.479	644	0	323.31	26	26	26	1	51.7														0.0062402	0.0066263	0.007372	0.0094659																	0.011095
828	P0ACY9	yebG	Uncharacterized protein YebG	>sp|P0ACY9|YEBG_ECOLI Uncharacterized protein YebG OS=Escherichia coli (strain K12) GN=yebG PE=4 SV=1	10.717	96	0.004344	2.3738	2	2	2	1	18.8
829	P0ACZ4	evgA	Positive transcription regulator EvgA	>sp|P0ACZ4|EVGA_ECOLI DNA-binding transcriptional activator EvgA OS=Escherichia coli (strain K12) GN=evgA PE=1 SV=1	22.69	204	0	106.97	9	9	9	1	52.5
830	P0ACZ8	cusR	Transcriptional regulatory protein CusR	>sp|P0ACZ8|CUSR_ECOLI Transcriptional regulatory protein CusR OS=Escherichia coli (strain K12) GN=cusR PE=1 SV=1	25.394	227	0	42.67	6	6	6	1	29.1
831	P0AD01	dcuR	Transcriptional regulatory protein DcuR	>sp|P0AD01|DCUR_ECOLI Transcriptional regulatory protein DcuR OS=Escherichia coli (strain K12) GN=dcuR PE=1 SV=1	27.488	239	0	59.06	5	5	5	1	37.7
832	P0AD07	yecF	Uncharacterized protein YecF	>sp|P0AD07|YECF_ECOLI Uncharacterized protein YecF OS=Escherichia coli (strain K12) GN=yecF PE=4 SV=1	8.2385	74	0	46.174	3	3	3	1	79.7
833	P0AD12	yeeZ	Protein YeeZ	>sp|P0AD12|YEEZ_ECOLI Protein YeeZ OS=Escherichia coli (strain K12) GN=yeeZ PE=1 SV=1	29.68	274	0	233.11	3	3	3	1	35.8
834	P0AD14	yehU	Sensor histidine kinase YehU	>sp|P0AD14|BTSS_ECOLI Sensor histidine kinase BtsS OS=Escherichia coli (strain K12) GN=btsS PE=1 SV=1	62.092	561	0	24.441	6	6	6	1	18.7
835	P0AD21	yejG	Uncharacterized protein YejG	>sp|P0AD21|YEJG_ECOLI Uncharacterized protein YejG OS=Escherichia coli (strain K12) GN=yejG PE=1 SV=1	12.525	114	0	7.9421	1	1	1	1	13.2
836	P0AD27	yejM	Inner membrane protein YejM	>sp|P0AD27|YEJM_ECOLI Inner membrane protein YejM OS=Escherichia coli (strain K12) GN=yejM PE=1 SV=1	67.295	586	0	145.91	5	5	5	1	10.6
837	P0AD30	yfcA	UPF0721 transmembrane protein YfcA	>sp|P0AD30|YFCA_ECOLI Probable membrane transporter protein YfcA OS=Escherichia coli (strain K12) GN=yfcA PE=1 SV=1	28.643	269	0	4.6164	1	1	1	1	6.3
838	P0AD40	ypeB	Uncharacterized protein YpeB	>sp|P0AD40|YPEB_ECOLI Uncharacterized protein YpeB OS=Escherichia coli (strain K12) GN=ypeB PE=4 SV=1	8.4149	72	0.00045434	4.2445	2	2	2	1	37.5
839	P0AD44	yfhG	Uncharacterized protein YfhG	>sp|P0AD44|YFHG_ECOLI Uncharacterized protein YfhG OS=Escherichia coli (strain K12) GN=yfhG PE=3 SV=1	27.348	237	0	12.696	7	7	7	1	34.2
840	P0AD49	raiA	Ribosome-associated inhibitor A	>sp|P0AD49|YFIA_ECOLI Ribosome-associated inhibitor A OS=Escherichia coli (strain K12) GN=raiA PE=1 SV=2	12.784	113	0	323.31	8	8	8	1	83.2					0.048868	0.059418	0.074747	0.088869	0.10213	0.10281	0.11829	0.12392	0.11778	0.1255	0.13803	0.13422	0.16143							0.042497	0.053466	0.058185	0.067864	0.070335	0.070625	0.074273	0.086701	0.086364	0.092331	0.14604
841	P0AD53	ygaC	Uncharacterized protein YgaC	>sp|P0AD53|YGAC_ECOLI Uncharacterized protein YgaC OS=Escherichia coli (strain K12) GN=ygaC PE=4 SV=1	13.066	114	0	29.601	3	3	3	1	34.2
842	P0AD57	ispB	Octaprenyl-diphosphate synthase	>sp|P0AD57|ISPB_ECOLI Octaprenyl diphosphate synthase OS=Escherichia coli (strain K12) GN=ispB PE=1 SV=1	35.217	323	0	18.662	4	4	4	1	32.5
843	P0AD59	ivy	Inhibitor of vertebrate lysozyme	>sp|P0AD59|IVY_ECOLI Inhibitor of vertebrate lysozyme OS=Escherichia coli (strain K12) GN=ivy PE=1 SV=1	16.872	157	0	323.31	8	8	8	1	68.8						0.014646	0.021241	0.029166	0.029951	0.034268	0.040694	0.045678	0.051572	0.063882	0.065131	0.067252	0.07649												0.035771	0.042455	0.047584	0.045748	0.059177	0.091065
844	P0AD61	pykF	Pyruvate kinase I	>sp|P0AD61|KPYK1_ECOLI Pyruvate kinase I OS=Escherichia coli (strain K12) GN=pykF PE=1 SV=1	50.729	470	0	323.31	31	31	31	1	75.5							0.0049126	0.0060909	0.0064313	0.0075467	0.0095032	0.011627	0.011658	0.015271	0.017373	0.018611	0.026119								0.0044704			0.0081507	0.010798	0.010913	0.014005	0.017573	0.018986	0.035349
845	P0AD65	mrdA	Penicillin-binding protein 2	>sp|P0AD65|MRDA_ECOLI Peptidoglycan D,D-transpeptidase MrdA OS=Escherichia coli (strain K12) GN=mrdA PE=1 SV=1	70.856	633	0	195.88	18	18	18	1	51
846	P0AD68	ftsI	Peptidoglycan synthase FtsI	>sp|P0AD68|FTSI_ECOLI Peptidoglycan D,D-transpeptidase FtsI OS=Escherichia coli (strain K12) GN=ftsI PE=1 SV=1	63.877	588	0	203.86	16	16	16	1	50.7
847	P0AD70	ampH	D-alanyl-D-alanine-carboxypeptidase/endopeptidase AmpH	>sp|P0AD70|AMPH_ECOLI D-alanyl-D-alanine-carboxypeptidase/endopeptidase AmpH OS=Escherichia coli (strain K12) GN=ampH PE=1 SV=1	41.849	385	0	10.58	6	6	6	1	19.2
848	P0AD96	livJ	Leu/Ile/Val-binding protein	>sp|P0AD96|LIVJ_ECOLI Leu/Ile/Val-binding protein OS=Escherichia coli (strain K12) GN=livJ PE=1 SV=1	39.076	367	0	323.31	25	25	24	1	71.9											0.14785					0.54135
849	P0AD99	brnQ	Branched-chain amino acid transport system 2 carrier protein	>sp|P0AD99|BRNQ_ECOLI Branched-chain amino acid transport system 2 carrier protein OS=Escherichia coli (strain K12) GN=brnQ PE=1 SV=1	46.208	439	0	24.955	2	2	2	1	6.2
850	P0ADA1	tesA	Acyl-CoA thioesterase I	>sp|P0ADA1|TESA_ECOLI Thioesterase 1/protease 1/lysophospholipase L1 OS=Escherichia coli (strain K12) GN=tesA PE=1 SV=1	23.622	208	0	83.402	5	5	5	1	51.9
851	P0ADA3	nlpD	Murein hydrolase activator NlpD	>sp|P0ADA3|NLPD_ECOLI Murein hydrolase activator NlpD OS=Escherichia coli (strain K12) GN=nlpD PE=1 SV=1	40.149	379	0	313.4	8	8	8	1	41.4
852	P0ADA5	yajG	Uncharacterized lipoprotein YajG	>sp|P0ADA5|YAJG_ECOLI Uncharacterized lipoprotein YajG OS=Escherichia coli (strain K12) GN=yajG PE=3 SV=1	20.95	192	0	323.31	4	4	4	1	51.6																	0.058504
853	P0ADB1	osmE	Osmotically-inducible lipoprotein E	>sp|P0ADB1|OSME_ECOLI Osmotically-inducible putative lipoprotein OsmE OS=Escherichia coli (strain K12) GN=osmE PE=2 SV=1	12.021	112	0	298.37	7	7	7	1	72.3															0.01826	0.019444											0.0061498	0.0074418	0.0091752	0.0081533	0.012377	0.01447	0.017308
854	P0ADC1	lptE	LPS-assembly lipoprotein LptE	>sp|P0ADC1|LPTE_ECOLI LPS-assembly lipoprotein LptE OS=Escherichia coli (strain K12) GN=lptE PE=1 SV=1	21.356	193	0	323.31	6	6	6	1	58																	0.016638																	0.01727
855	P0ADC3	lolC	Lipoprotein-releasing system transmembrane protein LolC	>sp|P0ADC3|LOLC_ECOLI Lipoprotein-releasing system transmembrane protein LolC OS=Escherichia coli (strain K12) GN=lolC PE=1 SV=1	43.263	399	0	9.0042	4	4	4	1	9.5
856	P0ADC6	lptG	Lipopolysaccharide export system permease protein LptG	>sp|P0ADC6|LPTG_ECOLI Lipopolysaccharide export system permease protein LptG OS=Escherichia coli (strain K12) GN=lptG PE=1 SV=1	39.618	360	0	146.07	9	9	9	1	37.8
857	P0ADE4	tamA	Translocation and assembly module TamA	>sp|P0ADE4|TAMA_ECOLI Translocation and assembly module subunit TamA OS=Escherichia coli (strain K12) GN=tamA PE=1 SV=1	64.795	577	0	323.31	21	21	21	1	59.8
858	P0ADE6	ygaU	Uncharacterized protein YgaU	>sp|P0ADE6|YGAU_ECOLI Uncharacterized protein YgaU OS=Escherichia coli (strain K12) GN=ygaU PE=1 SV=2	16.063	149	0	323.31	13	13	13	1	87.2								0.0048031	0.0060485	0.0060734	0.0074441	0.0081451	0.0087569	0.010645	0.011594	0.011715	0.015372										0.0070318	0.0070228	0.0090404	0.0091263	0.010925	0.011731	0.011239	0.022016
859	P0ADE8	ygfZ	tRNA-modifying protein YgfZ	>sp|P0ADE8|YGFZ_ECOLI tRNA-modifying protein YgfZ OS=Escherichia coli (strain K12) GN=ygfZ PE=1 SV=2	36.094	326	0	323.31	8	8	8	1	55.8																	0.029758																	0.045241
860	P0ADF6	edd	Phosphogluconate dehydratase	>sp|P0ADF6|EDD_ECOLI Phosphogluconate dehydratase OS=Escherichia coli (strain K12) GN=edd PE=1 SV=1	64.638	603	0.0030608	2.5205	3	3	3	1	8.1
861	P0ADF8	ilvN	Acetolactate synthase isozyme 1 small subunit	>sp|P0ADF8|ILVN_ECOLI Acetolactate synthase isozyme 1 small subunit OS=Escherichia coli (strain K12) GN=ilvN PE=1 SV=1	11.106	96	0	17.574	1	1	1	1	13.5
862	P0ADG4	suhB	Inositol-1-monophosphatase	>sp|P0ADG4|SUHB_ECOLI Inositol-1-monophosphatase OS=Escherichia coli (strain K12) GN=suhB PE=1 SV=1	29.172	267	0	195.47	10	10	10	1	50.9													0.02625	0.031103	0.04226	0.044056	0.090435															0.030225	0.026355	0.060443
863	P0ADG7	guaB	Inosine-5-monophosphate dehydrogenase	>sp|P0ADG7|IMDH_ECOLI Inosine-5-monophosphate dehydrogenase OS=Escherichia coli (strain K12) GN=guaB PE=1 SV=1	52.022	488	0	323.31	15	15	15	1	54.7																	0.010285
864	P0ADH5	fimB	Type 1 fimbriae regulatory protein FimB	>sp|P0ADH5|FIMB_ECOLI Type 1 fimbriae regulatory protein FimB OS=Escherichia coli (strain K12) GN=fimB PE=3 SV=1	22.993	200	0	4.3571	2	2	2	1	11
865	P0ADI4	entB	Isochorismatase	>sp|P0ADI4|ENTB_ECOLI Enterobactin synthase component B OS=Escherichia coli (strain K12) GN=entB PE=1 SV=1	32.554	285	0	323.31	11	11	11	1	67
866	P0ADI7	yecD	Isochorismatase family protein YecD	>sp|P0ADI7|YECD_ECOLI Isochorismatase family protein YecD OS=Escherichia coli (strain K12) GN=yecD PE=1 SV=2	20.452	188	0	101.17	4	4	4	1	38.8
867	P0ADK0	yiaF	Uncharacterized protein YiaF	>sp|P0ADK0|YIAF_ECOLI Uncharacterized protein YiaF OS=Escherichia coli (strain K12) GN=yiaF PE=4 SV=2	25.663	236	0	323.31	6	6	6	1	32.2															0.015003	0.018872	0.030355													0.008478	0.011338	0.01725	0.017582	0.035005
868	P0ADK8	yibL	Uncharacterized protein YibL	>sp|P0ADK8|YIBL_ECOLI Uncharacterized protein YibL OS=Escherichia coli (strain K12) GN=yibL PE=1 SV=1	13.696	120	0	99.399	5	5	5	1	73.3																	0.15																	0.12363
869	P0ADM4	yidQ	Uncharacterized protein YidQ	>sp|P0ADM4|YIDQ_ECOLI Uncharacterized protein YidQ OS=Escherichia coli (strain K12) GN=yidQ PE=3 SV=1	11.826	110	0	93.211	4	4	4	1	71.8
870	P0ADN0	viaA	Protein ViaA	>sp|P0ADN0|VIAA_ECOLI Protein ViaA OS=Escherichia coli (strain K12) GN=viaA PE=1 SV=1	55.907	483	0	5.735	4	4	4	1	8.9
871	P0ADN2	yifE	UPF0438 protein YifE	>sp|P0ADN2|YIFE_ECOLI UPF0438 protein YifE OS=Escherichia coli (strain K12) GN=yifE PE=1 SV=2	13.133	112	0	323.31	8	8	8	1	91.1										0.040624		0.056534	0.080028		0.089504	0.11597	0.20772											0.051638		0.066954		0.08861	0.10086	0.185
872	P0ADN6	yifL	Uncharacterized lipoprotein YifL	>sp|P0ADN6|YIFL_ECOLI Uncharacterized lipoprotein YifL OS=Escherichia coli (strain K12) GN=yifL PE=3 SV=1	7.1771	67	0	185.33	6	6	6	1	65.7
873	P0ADP0	yigB	Flavin mononucleotide phosphatase YigB	>sp|P0ADP0|YIGB_ECOLI 5-amino-6-(5-phospho-D-ribitylamino)uracil phosphatase YigB OS=Escherichia coli (strain K12) GN=yigB PE=1 SV=1	27.122	238	0	47.788	2	2	2	1	11.8
874	P0ADP2	yigI	Uncharacterized protein YigI	>sp|P0ADP2|YIGI_ECOLI Uncharacterized protein YigI OS=Escherichia coli (strain K12) GN=yigI PE=4 SV=1	17.163	155	0	24.967	3	3	3	1	28.4
875	P0ADP7	yigP	Uncharacterized protein YigP	>sp|P0ADP7|UBIJ_ECOLI Ubiquinone biosynthesis protein UbiJ OS=Escherichia coli (strain K12) GN=ubiJ PE=3 SV=1	22.152	201	0	5.1082	3	3	3	1	11.4
876	P0ADP9	yihD	Protein YihD	>sp|P0ADP9|YIHD_ECOLI Protein YihD OS=Escherichia coli (strain K12) GN=yihD PE=1 SV=1	10.273	89	0	21.855	5	5	5	1	61.8
877	P0ADQ2	yiiD	Uncharacterized protein YiiD	>sp|P0ADQ2|YIID_ECOLI Uncharacterized protein YiiD OS=Escherichia coli (strain K12) GN=yiiD PE=4 SV=1	37.094	329	0	323.31	6	6	6	1	39.5
878	P0ADQ7	ygaM	Uncharacterized protein YgaM	>sp|P0ADQ7|YGAM_ECOLI Uncharacterized protein YgaM OS=Escherichia coli (strain K12) GN=ygaM PE=1 SV=2	11.847	109	0	323.31	4	4	4	1	45
879	P0ADR6	rlmM	Ribosomal RNA large subunit methyltransferase M	>sp|P0ADR6|RLMM_ECOLI Ribosomal RNA large subunit methyltransferase M OS=Escherichia coli (strain K12) GN=rlmM PE=1 SV=1	41.905	366	0	164.75	8	8	8	1	36.1
880	P0ADR8	ygdH	LOG family protein YgdH	>sp|P0ADR8|PPNN_ECOLI Pyrimidine/purine nucleotide 5-monophosphate nucleosidase OS=Escherichia coli (strain K12) GN=ppnN PE=1 SV=1	50.971	454	0	284.82	11	11	11	1	46
881	P0ADS6	yggE	Uncharacterized protein YggE	>sp|P0ADS6|YGGE_ECOLI Uncharacterized protein YggE OS=Escherichia coli (strain K12) GN=yggE PE=4 SV=1	26.635	246	0	323.31	10	10	10	1	53.7											0.008665	0.0099197	0.0087374	0.013798	0.016622	0.015648	0.019436														0.010149	0.0098122	0.013143	0.023323
882	P0ADS9	yggN	Uncharacterized protein YggN	>sp|P0ADS9|YGGN_ECOLI Uncharacterized protein YggN OS=Escherichia coli (strain K12) GN=yggN PE=4 SV=1	26.429	239	0	272.94	10	10	10	1	61.1
883	P0ADT2	ygiB	UPF0441 protein YgiB	>sp|P0ADT2|YGIB_ECOLI UPF0441 protein YgiB OS=Escherichia coli (strain K12) GN=ygiB PE=3 SV=2	23.479	223	0	92.528	5	5	5	1	27.4															0.081567
884	P0ADT5	ygiC	Putative acid--amine ligase YgiC	>sp|P0ADT5|YGIC_ECOLI Putative acid--amine ligase YgiC OS=Escherichia coli (strain K12) GN=ygiC PE=1 SV=1	45.025	386	0	323.31	12	12	12	1	46.1																																		0.044598
885	P0ADT8	ygiM	Uncharacterized protein YgiM	>sp|P0ADT8|YGIM_ECOLI Uncharacterized protein YgiM OS=Escherichia coli (strain K12) GN=ygiM PE=3 SV=1	23.076	206	0	171.48	9	9	9	1	43.2																																		0.030552
886	P0ADU2	ygiN	Probable quinol monooxygenase YgiN	>sp|P0ADU2|YGIN_ECOLI Probable quinol monooxygenase YgiN OS=Escherichia coli (strain K12) GN=ygiN PE=1 SV=1	11.532	104	0	29.2	5	5	5	1	52.9
887	P0ADU5	ygiW	Protein YgiW	>sp|P0ADU5|YGIW_ECOLI Protein YgiW OS=Escherichia coli (strain K12) GN=ygiW PE=1 SV=1	14.011	130	0	60.303	5	5	5	1	53.8
888	P0ADV1	lptA	Lipopolysaccharide export system protein LptA	>sp|P0ADV1|LPTA_ECOLI Lipopolysaccharide export system protein LptA OS=Escherichia coli (strain K12) GN=lptA PE=1 SV=1	20.127	185	0	323.31	11	11	11	1	50.3													0.032494	0.039124	0.048796	0.052397	0.085529										0.02598		0.047676	0.028254	0.036747	0.03905	0.044474	0.09397
889	P0ADV5	yhbW	Uncharacterized protein YhbW	>sp|P0ADV5|YHBW_ECOLI Luciferase-like monooxygenase OS=Escherichia coli (strain K12) GN=yhbW PE=4 SV=1	37.129	335	0	147.69	2	2	2	1	22.1
890	P0ADV7	mlaC	Probable phospholipid-binding protein MlaC	>sp|P0ADV7|MLAC_ECOLI Probable phospholipid-binding protein MlaC OS=Escherichia coli (strain K12) GN=mlaC PE=1 SV=1	23.962	211	0	323.31	7	7	7	1	54								0.014616			0.021643	0.02382	0.031117	0.035241	0.035934	0.047428	0.073808															0.052926	0.063262	0.13243
891	P0ADV9	lptC	Lipopolysaccharide export system protein LptC	>sp|P0ADV9|LPTC_ECOLI Lipopolysaccharide export system protein LptC OS=Escherichia coli (strain K12) GN=lptC PE=1 SV=1	21.702	191	0	53.102	5	5	5	1	22
892	P0ADW3	yhcB	Inner membrane protein YhcB	>sp|P0ADW3|YHCB_ECOLI Inner membrane protein YhcB OS=Escherichia coli (strain K12) GN=yhcB PE=1 SV=2	14.961	132	0	101.14	2	2	2	1	37.9
893	P0ADX1	yhfA	Protein YhfA	>sp|P0ADX1|YHFA_ECOLI Protein YhfA OS=Escherichia coli (strain K12) GN=yhfA PE=1 SV=1	14.517	134	0	175.68	5	5	5	1	55.2
894	P0ADX9	rsmD	Ribosomal RNA small subunit methyltransferase D	>sp|P0ADX9|RSMD_ECOLI Ribosomal RNA small subunit methyltransferase D OS=Escherichia coli (strain K12) GN=rsmD PE=1 SV=1	21.677	198	0	44.124	2	2	2	1	19.7
895	P0ADY1	ppiD	Peptidyl-prolyl cis-trans isomerase D	>sp|P0ADY1|PPID_ECOLI Peptidyl-prolyl cis-trans isomerase D OS=Escherichia coli (strain K12) GN=ppiD PE=1 SV=1	68.149	623	0	323.31	25	25	25	1	58.3											0.0089306	0.010702	0.012159	0.014331	0.016413	0.017731	0.027846														0.025137	0.014547	0.0155	0.029136
896	P0ADY3	rplN	50S ribosomal protein L14	>sp|P0ADY3|RL14_ECOLI 50S ribosomal protein L14 OS=Escherichia coli (strain K12) GN=rplN PE=1 SV=1	13.541	123	0	190.08	7	7	7	1	54.5					0.010765	0.015365	0.017947	0.022909	0.027931	0.030469	0.038807	0.050281	0.051294	0.065897	0.076423	0.082882	0.13917					0.0064189	0.0095976	0.013597	0.017017	0.021264	0.02405	0.03261	0.039969	0.047691	0.060027	0.07328	0.086867	0.15777
897	P0ADY7	rplP	50S ribosomal protein L16	>sp|P0ADY7|RL16_ECOLI 50S ribosomal protein L16 OS=Escherichia coli (strain K12) GN=rplP PE=1 SV=1	15.281	136	0	323.31	9	9	9	1	62.5					0.0068642	0.0092908	0.012857	0.016728	0.020435	0.02272	0.028497	0.034959	0.038111	0.046872	0.059401	0.066414	0.13563							0.0085494	0.011232	0.013073	0.014875	0.019597	0.029406	0.033395	0.04552	0.057649	0.061855	0.13
898	P0ADZ0	rplW	50S ribosomal protein L23	>sp|P0ADZ0|RL23_ECOLI 50S ribosomal protein L23 OS=Escherichia coli (strain K12) GN=rplW PE=1 SV=1	11.199	100	0	140.69	8	8	8	1	64				0.0040676	0.0062109		0.011654	0.01483	0.017843	0.021418	0.026511	0.032879	0.035474	0.050612	0.057493	0.06443	0.12863											0.021399	0.027896	0.033644	0.04317	0.053161	0.066333	0.10753
899	P0ADZ4	rpsO	30S ribosomal protein S15	>sp|P0ADZ4|RS15_ECOLI 30S ribosomal protein S15 OS=Escherichia coli (strain K12) GN=rpsO PE=1 SV=2	10.269	89	0	323.31	5	5	5	1	73								0.042354	0.027504	0.035786	0.048741	0.079728	0.058383	0.093402	0.10283	0.1559	0.24497											0.034273		0.047811	0.072023	0.072763	0.092706	0.17225
900	P0ADZ7	yajC	UPF0092 membrane protein YajC	>sp|P0ADZ7|YAJC_ECOLI Sec translocon accessory complex subunit YajC OS=Escherichia coli (strain K12) GN=yajC PE=1 SV=1	11.887	110	0	323.31	7	7	7	1	49.1						0.0026993	0.0042244	0.005736	0.0065181	0.0073391	0.0093767	0.010855	0.012841	0.015007	0.018017	0.019079	0.030435							0.0023792	0.0031139	0.0036351	0.0044869	0.0059405	0.007407	0.008572	0.011027	0.013644	0.016259	0.026889
901	P0AE01	trmJ	tRNA (cytidine/uridine-2-O-)-methyltransferase TrmJ	>sp|P0AE01|TRMJ_ECOLI tRNA (cytidine/uridine-2-O-)-methyltransferase TrmJ OS=Escherichia coli (strain K12) GN=trmJ PE=1 SV=1	27.048	246	0	315.66	2	2	2	1	22
902	P0AE06	acrA	Multidrug efflux pump subunit AcrA	>sp|P0AE06|ACRA_ECOLI Multidrug efflux pump subunit AcrA OS=Escherichia coli (strain K12) GN=acrA PE=1 SV=1	42.196	397	0	323.31	18	18	18	1	67.5								0.0044838	0.0063901	0.0076638	0.0085549	0.0098175	0.01209	0.012039	0.015302	0.015619	0.02137											0.0054467	0.0060497	0.0080787	0.0093245	0.011935	0.01309	0.023322
903	P0AE08	ahpC	Alkyl hydroperoxide reductase subunit C	>sp|P0AE08|AHPC_ECOLI Alkyl hydroperoxide reductase C OS=Escherichia coli (strain K12) GN=ahpC PE=1 SV=2	20.761	187	0	323.31	11	11	11	1	66.8				0.0020165	0.0025454	0.004112	0.0045452	0.0071009	0.0065518	0.0070192	0.010081	0.01102	0.011708	0.016065	0.019559	0.019852	0.042037						0.0063279	0.0045322	0.0055208	0.0053685	0.0084435	0.0096441	0.01167	0.013361	0.019978	0.025903	0.033506	0.083592
904	P0AE12	amn	AMP nucleosidase	>sp|P0AE12|AMN_ECOLI AMP nucleosidase OS=Escherichia coli (strain K12) GN=amn PE=1 SV=1	53.994	484	0	240.43	6	6	6	1	24
905	P0AE18	map	Methionine aminopeptidase	>sp|P0AE18|MAP1_ECOLI Methionine aminopeptidase OS=Escherichia coli (strain K12) GN=map PE=1 SV=1	29.33	264	0	66.298	9	9	9	1	47
906	P0AE22	aphA	Class B acid phosphatase	>sp|P0AE22|APHA_ECOLI Class B acid phosphatase OS=Escherichia coli (strain K12) GN=aphA PE=1 SV=1	26.103	237	0	55.864	7	7	7	1	38.8
907	P0AE24	araE	Arabinose-proton symporter	>sp|P0AE24|ARAE_ECOLI Arabinose-proton symporter OS=Escherichia coli (strain K12) GN=araE PE=1 SV=1	51.684	472	0	69.564	4	4	4	1	10.6
908	P0AE26	araH	L-arabinose transport system permease protein AraH	>sp|P0AE26|ARAH_ECOLI L-arabinose transport system permease protein AraH OS=Escherichia coli (strain K12) GN=araH PE=3 SV=2	34.211	328	0.0051702	2.1935	1	1	1	1	3.7
909	P0AE28	aroM	Protein AroM	>sp|P0AE28|AROM_ECOLI Protein AroM OS=Escherichia coli (strain K12) GN=aroM PE=4 SV=1	24.917	225	0	32.789	2	2	2	1	22.7
910	P0AE30	artM	Arginine ABC transporter permease protein ArtM	>sp|P0AE30|ARTM_ECOLI Arginine ABC transporter permease protein ArtM OS=Escherichia coli (strain K12) GN=artM PE=1 SV=1	24.913	222	0	18.714	3	3	3	1	12.6
911	P0AE34	artQ	Arginine ABC transporter permease protein ArtQ	>sp|P0AE34|ARTQ_ECOLI Arginine ABC transporter permease protein ArtQ OS=Escherichia coli (strain K12) GN=artQ PE=1 SV=1	26.217	238	0	23.949	1	1	1	1	7.1
912	P0AE37	astA	Arginine N-succinyltransferase	>sp|P0AE37|ASTA_ECOLI Arginine N-succinyltransferase OS=Escherichia coli (strain K12) GN=astA PE=2 SV=1	38.455	344	0	4.4592	4	4	4	1	25
913	P0AE39	ypdB	Transcriptional regulatory protein YpdB	>sp|P0AE39|YPDB_ECOLI Transcriptional regulatory protein YpdB OS=Escherichia coli (strain K12) GN=ypdB PE=1 SV=1	28.721	244	0	140.27	9	9	9	1	64.8
914	P0AE45	ytfL	UPF0053 inner membrane protein YtfL	>sp|P0AE45|YTFL_ECOLI UPF0053 inner membrane protein YtfL OS=Escherichia coli (strain K12) GN=ytfL PE=1 SV=1	49.762	447	0	8.6422	2	2	2	1	8.9
915	P0AE48	ytfP	Gamma-glutamylcyclotransferase family protein YtfP	>sp|P0AE48|YTFP_ECOLI Gamma-glutamylcyclotransferase family protein YtfP OS=Escherichia coli (strain K12) GN=ytfP PE=1 SV=1	12.866	113	0	27.386	2	2	2	1	21.2
916	P0AE52	bcp	Putative peroxiredoxin bcp	>sp|P0AE52|BCP_ECOLI Peroxiredoxin Bcp OS=Escherichia coli (strain K12) GN=bcp PE=1 SV=1	17.634	156	0	323.31	13	13	13	1	91.7												0.020395				0.023377	0.035635															0.19741		0.0478
917	P0AE60	cedA	Cell division activator CedA	>sp|P0AE60|CEDA_ECOLI Cell division activator CedA OS=Escherichia coli (strain K12) GN=cedA PE=1 SV=2	9.3767	80	0.0043403	2.3712	1	1	1	1	16.2
918	P0AE63	chaB	Cation transport regulator ChaB	>sp|P0AE63|CHAB_ECOLI Putative cation transport regulator ChaB OS=Escherichia coli (strain K12) GN=chaB PE=3 SV=1	8.9447	76	0.00044603	3.4153	3	3	3	1	39.5
919	P0AE67	cheY	Chemotaxis protein CheY	>sp|P0AE67|CHEY_ECOLI Chemotaxis protein CheY OS=Escherichia coli (strain K12) GN=cheY PE=1 SV=2	14.097	129	0	24.266	2	2	2	1	22.5
920	P0AE70	mazF	mRNA interferase MazF	>sp|P0AE70|MAZF_ECOLI Endoribonuclease toxin MazF OS=Escherichia coli (strain K12) GN=mazF PE=1 SV=1	12.098	111	0	37.448	7	7	7	1	91.9
921	P0AE76	cobU	Bifunctional adenosylcobalamin biosynthesis protein CobU	>sp|P0AE76|COBU_ECOLI Bifunctional adenosylcobalamin biosynthesis protein CobU OS=Escherichia coli (strain K12) GN=cobU PE=2 SV=1	20.164	181	0.0030594	2.5092	1	1	1	1	7.2
922	P0AE78	corC	Magnesium and cobalt efflux protein CorC	>sp|P0AE78|CORC_ECOLI Magnesium and cobalt efflux protein CorC OS=Escherichia coli (strain K12) GN=corC PE=1 SV=1	33.298	292	0	323.31	11	11	11	1	44.9										0.017859	0.030008	0.035171	0.039695	0.058561	0.070549	0.084006	0.18682										0.021761	0.032048	0.044049	0.043273	0.076655	0.10522	0.12195	0.29641
923	P0AE82	cpxA	Sensor protein CpxA	>sp|P0AE82|CPXA_ECOLI Sensor histidine kinase CpxA OS=Escherichia coli (strain K12) GN=cpxA PE=1 SV=1	51.624	457	0	5.4196	2	2	2	1	3.9
924	P0AE88	cpxR	Transcriptional regulatory protein CpxR	>sp|P0AE88|CPXR_ECOLI Transcriptional regulatory protein CpxR OS=Escherichia coli (strain K12) GN=cpxR PE=1 SV=1	26.312	232	0	92.253	6	6	6	1	26.7
925	P0AE91	creA	Protein CreA	>sp|P0AE91|CREA_ECOLI Protein CreA OS=Escherichia coli (strain K12) GN=creA PE=3 SV=1	17.108	157	0	195.31	11	11	11	1	70.1												0.026295					0.082872												0.022049				0.045533	0.079336
926	P0AE98	csgF	Curli production assembly/transport component CsgF	>sp|P0AE98|CSGF_ECOLI Curli production assembly/transport component CsgF OS=Escherichia coli (strain K12) GN=csgF PE=1 SV=1	15.056	138	0	9.1009	2	2	2	1	34.1
927	P0AEA2	csgG	Curli production assembly/transport component CsgG	>sp|P0AEA2|CSGG_ECOLI Curli production assembly/transport component CsgG OS=Escherichia coli (strain K12) GN=csgG PE=1 SV=1	30.557	277	0	137.33	7	7	7	1	38.6
928	P0AEA5	cyoE	Protoheme IX farnesyltransferase	>sp|P0AEA5|CYOE_ECOLI Protoheme IX farnesyltransferase OS=Escherichia coli (strain K12) GN=cyoE PE=1 SV=1	32.248	296	0.00044763	3.5296	2	2	2	1	8.1
929	P0AEA8	cysG	Siroheme synthase;Uroporphyrinogen-III C-methyltransferase;Precorrin-2 dehydrogenase;Sirohydrochlorin ferrochelatase	>sp|P0AEA8|CYSG_ECOLI Siroheme synthase OS=Escherichia coli (strain K12) GN=cysG PE=1 SV=1	49.951	457	0	180.59	7	7	7	1	24.7
930	P0AEB2	dacA	D-alanyl-D-alanine carboxypeptidase DacA	>sp|P0AEB2|DACA_ECOLI D-alanyl-D-alanine carboxypeptidase DacA OS=Escherichia coli (strain K12) GN=dacA PE=1 SV=1	44.443	403	0	323.31	18	18	18	1	73.7											0.010538	0.012719	0.016487	0.018173	0.024087	0.027098	0.041107												0.014106	0.011817	0.018554	0.017146	0.025642	0.0438
931	P0AEB5	ynaI	Low conductance mechanosensitive channel YnaI	>sp|P0AEB5|YNAI_ECOLI Low conductance mechanosensitive channel YnaI OS=Escherichia coli (strain K12) GN=ynaI PE=1 SV=1	38.754	343	0	37.205	2	2	2	1	12.8
932	P0AEB7	yoaB	RutC family protein YoaB	>sp|P0AEB7|YOAB_ECOLI RutC family protein YoaB OS=Escherichia coli (strain K12) GN=yoaB PE=3 SV=1	12.493	114	0	273.58	4	4	4	1	40.4
933	P0AEC3	arcB	Aerobic respiration control sensor protein ArcB	>sp|P0AEC3|ARCB_ECOLI Aerobic respiration control sensor protein ArcB OS=Escherichia coli (strain K12) GN=arcB PE=1 SV=1	87.982	778	0	208.28	27	27	27	1	44.1
934	P0AEC5	barA	Signal transduction histidine-protein kinase BarA	>sp|P0AEC5|BARA_ECOLI Signal transduction histidine-protein kinase BarA OS=Escherichia coli (strain K12) GN=barA PE=1 SV=1	102.45	918	0	124.34	14	14	14	1	22.9
935	P0AEC8	dcuS	Sensor histidine kinase DcuS	>sp|P0AEC8|DCUS_ECOLI Sensor histidine kinase DcuS OS=Escherichia coli (strain K12) GN=dcuS PE=1 SV=1	60.55	543	0	44.308	8	8	8	1	26.5
936	P0AED0	uspA	Universal stress protein A	>sp|P0AED0|USPA_ECOLI Universal stress protein A OS=Escherichia coli (strain K12) GN=uspA PE=1 SV=2	16.066	144	0	323.31	9	9	9	1	99.3									0.0043213	0.0078764	0.0085985		0.011979	0.0097615	0.011584	0.0095071	0.016197						0.015115	0.022501			0.026102				0.014682			0.030405	0.034158	0.029557
937	P0AED5	uvrY	Response regulator UvrY	>sp|P0AED5|UVRY_ECOLI Response regulator UvrY OS=Escherichia coli (strain K12) GN=uvrY PE=1 SV=1	23.892	218	0	279.04	9	9	9	1	76.1
938	P0AED7	dapE	Succinyl-diaminopimelate desuccinylase	>sp|P0AED7|DAPE_ECOLI Succinyl-diaminopimelate desuccinylase OS=Escherichia coli (strain K12) GN=dapE PE=1 SV=1	41.269	375	0	22.693	5	5	5	1	32
939	P0AED9	dcm	DNA-cytosine methyltransferase	>sp|P0AED9|DCM_ECOLI DNA-cytosine methyltransferase OS=Escherichia coli (strain K12) GN=dcm PE=1 SV=1	53.464	472	0	22.901	7	7	7	1	32.2
940	P0AEE1	dcrB	Protein DcrB	>sp|P0AEE1|DCRB_ECOLI Protein DcrB OS=Escherichia coli (strain K12) GN=dcrB PE=3 SV=1	19.787	185	0	323.31	9	9	9	1	69.2									0.0092051	0.01132	0.013642	0.017208	0.022865	0.029779	0.035993	0.041526	0.078146											0.0087731			0.020969	0.024616	0.033572	0.073579
941	P0AEE3	degS	Serine endoprotease DegS	>sp|P0AEE3|DEGS_ECOLI Serine endoprotease DegS OS=Escherichia coli (strain K12) GN=degS PE=1 SV=1	37.581	355	0	66.61	1	1	1	1	5.9
942	P0AEE5	mglB	D-galactose-binding periplasmic protein	>sp|P0AEE5|DGAL_ECOLI D-galactose-binding periplasmic protein OS=Escherichia coli (strain K12) GN=mglB PE=1 SV=1	35.712	332	0	323.31	24	24	24	1	82.2
943	P0AEE8	dam	DNA adenine methylase	>sp|P0AEE8|DMA_ECOLI DNA adenine methylase OS=Escherichia coli (strain K12) GN=dam PE=1 SV=1	32.099	278	0	18.628	4	4	4	1	29.1
944	P0AEF0	dnaC	DNA replication protein DnaC	>sp|P0AEF0|DNAC_ECOLI DNA replication protein DnaC OS=Escherichia coli (strain K12) GN=dnaC PE=1 SV=1	27.935	245	0	106.99	7	7	7	1	40.8
945	P0AEF4	dpiA	Transcriptional regulatory protein DpiA	>sp|P0AEF4|DPIA_ECOLI Transcriptional regulatory protein DpiA OS=Escherichia coli (strain K12) GN=dpiA PE=1 SV=1	25.453	226	0	10.51	3	3	3	1	24.3
946	P0AEG1	dppC	Dipeptide transport system permease protein DppC	>sp|P0AEG1|DPPC_ECOLI Dipeptide transport system permease protein DppC OS=Escherichia coli (strain K12) GN=dppC PE=1 SV=1	32.308	300	0	22.417	2	2	2	1	8.7
947	P0AEG4	dsbA	Thiol:disulfide interchange protein DsbA	>sp|P0AEG4|DSBA_ECOLI Thiol:disulfide interchange protein DsbA OS=Escherichia coli (strain K12) GN=dsbA PE=1 SV=1	23.104	208	0	323.31	11	11	11	1	66.8											0.019673			0.030481	0.033139	0.037855	0.07029																0.041005	0.1083
948	P0AEG6	dsbC	Thiol:disulfide interchange protein DsbC	>sp|P0AEG6|DSBC_ECOLI Thiol:disulfide interchange protein DsbC OS=Escherichia coli (strain K12) GN=dsbC PE=1 SV=1	25.621	236	0	207.1	10	10	10	1	55.5																															0.045267			0.1262
949	P0AEH1	rseP	Regulator of sigma-E protease RseP	>sp|P0AEH1|RSEP_ECOLI Regulator of sigma-E protease RseP OS=Escherichia coli (strain K12) GN=rseP PE=1 SV=1	49.071	450	0	271.68	15	15	15	1	40.9
950	P0AEH3	elaA	Protein ElaA	>sp|P0AEH3|ELAA_ECOLI Protein ElaA OS=Escherichia coli (strain K12) GN=elaA PE=3 SV=1	17.419	153	0	16.194	3	3	3	1	28.1
951	P0AEH5	elaB	Protein ElaB	>sp|P0AEH5|ELAB_ECOLI Protein ElaB OS=Escherichia coli (strain K12) GN=elaB PE=1 SV=1	11.306	101	0	323.31	8	8	8	1	99										0.0048667			0.0078277	0.0081834	0.0091079	0.010883	0.012067												0.0058443	0.0062004		0.0082332	0.0091879	0.014854
952	P0AEI1	miaB	tRNA-2-methylthio-N(6)-dimethylallyladenosine synthase	>sp|P0AEI1|MIAB_ECOLI tRNA-2-methylthio-N(6)-dimethylallyladenosine synthase OS=Escherichia coli (strain K12) GN=miaB PE=1 SV=1	53.662	474	0	120.58	8	8	8	1	32.3
953	P0AEI4	rimO	Ribosomal protein S12 methylthiotransferase RimO	>sp|P0AEI4|RIMO_ECOLI Ribosomal protein S12 methylthiotransferase RimO OS=Escherichia coli (strain K12) GN=rimO PE=1 SV=1	49.581	441	0	323.31	18	18	18	1	61.5															0.035432																0.048361			0.070507
954	P0AEI6	nudJ	Phosphatase NudJ	>sp|P0AEI6|NUDJ_ECOLI Phosphatase NudJ OS=Escherichia coli (strain K12) GN=nudJ PE=1 SV=1	17.433	153	0	14.75	2	2	2	1	16.3
955	P0AEJ2	entC	Isochorismate synthase EntC	>sp|P0AEJ2|ENTC_ECOLI Isochorismate synthase EntC OS=Escherichia coli (strain K12) GN=entC PE=1 SV=1	42.931	391	0	323.31	7	7	7	1	41.9
956	P0AEJ4	envZ	Osmolarity sensor protein EnvZ	>sp|P0AEJ4|ENVZ_ECOLI Osmolarity sensor protein EnvZ OS=Escherichia coli (strain K12) GN=envZ PE=1 SV=1	50.333	450	0	55.232	5	5	5	1	21.3
957	P0AEJ6	eutB	Ethanolamine ammonia-lyase heavy chain	>sp|P0AEJ6|EUTB_ECOLI Ethanolamine ammonia-lyase heavy chain OS=Escherichia coli (strain K12) GN=eutB PE=1 SV=1	49.403	453	0	84.237	6	6	6	1	23.6
958	P0AEK0	exoX	Exodeoxyribonuclease 10	>sp|P0AEK0|EXOX_ECOLI Exodeoxyribonuclease 10 OS=Escherichia coli (strain K12) GN=exoX PE=1 SV=1	25.133	220	0.0034874	2.4267	1	1	1	1	3.6
959	P0AEK2	fabG	3-oxoacyl-[acyl-carrier-protein] reductase FabG	>sp|P0AEK2|FABG_ECOLI 3-oxoacyl-[acyl-carrier-protein] reductase FabG OS=Escherichia coli (strain K12) GN=fabG PE=1 SV=1	25.56	244	0	323.31	8	8	8	1	58.6								0.01604				0.031692	0.033804	0.044899	0.051945	0.055243	0.12364									0.011054	0.015943	0.021993	0.027537		0.039105		0.069297	0.1212
960	P0AEK4	fabI	Enoyl-[acyl-carrier-protein] reductase [NADH] FabI	>sp|P0AEK4|FABI_ECOLI Enoyl-[acyl-carrier-protein] reductase [NADH] FabI OS=Escherichia coli (strain K12) GN=fabI PE=1 SV=2	27.864	262	0	323.31	8	8	8	1	62.6								0.0047178	0.0055787	0.0055941	0.0095131	0.010741		0.0098961	0.016792	0.012556	0.021667												0.0065309	0.0087851	0.00969	0.011539		0.023933
961	P0AEL3	feoA	Ferrous iron transport protein A	>sp|P0AEL3|FEOA_ECOLI Fe(2+) transport protein A OS=Escherichia coli (strain K12) GN=feoA PE=1 SV=1	8.3707	75	0	7.2421	1	1	1	1	20
962	P0AEL6	fepB	Ferrienterobactin-binding periplasmic protein	>sp|P0AEL6|FEPB_ECOLI Ferrienterobactin-binding periplasmic protein OS=Escherichia coli (strain K12) GN=fepB PE=1 SV=1	34.283	318	0	323.31	6	6	6	1	40.9
963	P0AEM0	fkpB	FKBP-type 16 kDa peptidyl-prolyl cis-trans isomerase	>sp|P0AEM0|FKBX_ECOLI FKBP-type 16 kDa peptidyl-prolyl cis-trans isomerase OS=Escherichia coli (strain K12) GN=fkpB PE=1 SV=2	16.081	149	0	271.88	4	4	4	1	36.9																																		0.16978
964	P0AEM6	fliA	RNA polymerase sigma factor FliA	>sp|P0AEM6|FLIA_ECOLI RNA polymerase sigma factor FliA OS=Escherichia coli (strain K12) GN=fliA PE=1 SV=1	27.521	239	0.0043384	2.3588	1	1	1	1	9.2
965	P0AEM9	fliY	Cystine-binding periplasmic protein	>sp|P0AEM9|FLIY_ECOLI L-cystine-binding protein FliY OS=Escherichia coli (strain K12) GN=fliY PE=1 SV=1	29.039	266	0	323.31	23	23	23	1	83.8					0.0057782	0.0086455	0.011422	0.0159	0.018292	0.020634	0.026894	0.029476	0.033308	0.045204	0.052468	0.063534	0.14397						0.010276	0.012534	0.017377	0.021451	0.024523	0.032657	0.034833	0.047845	0.062505	0.078182	0.10017	0.22626
966	P0AEN1	fre	NAD(P)H-flavin reductase	>sp|P0AEN1|FRE_ECOLI NAD(P)H-flavin reductase OS=Escherichia coli (strain K12) GN=fre PE=1 SV=2	26.242	233	0	49.697	4	4	4	1	26.6
967	P0AEN4	ftsL	Cell division protein FtsL	>sp|P0AEN4|FTSL_ECOLI Cell division protein FtsL OS=Escherichia coli (strain K12) GN=ftsL PE=1 SV=1	13.627	121	0	72.028	3	3	3	1	23.1
968	P0AEN8	fucU	L-fucose mutarotase	>sp|P0AEN8|FUCM_ECOLI L-fucose mutarotase OS=Escherichia coli (strain K12) GN=fucU PE=1 SV=1	15.473	140	0	14.167	4	4	4	1	22.9
969	P0AEP1	galP	Galactose-proton symporter	>sp|P0AEP1|GALP_ECOLI Galactose-proton symporter OS=Escherichia coli (strain K12) GN=galP PE=1 SV=1	50.982	464	0	28.117	6	6	6	1	20.7
970	P0AEP3	galU	UTP--glucose-1-phosphate uridylyltransferase	>sp|P0AEP3|GALU_ECOLI UTP--glucose-1-phosphate uridylyltransferase OS=Escherichia coli (strain K12) GN=galU PE=1 SV=2	32.942	302	0	323.31	14	14	14	1	61.9						0.0038505	0.0057431	0.0082113	0.0095648	0.0096237	0.012276	0.013661	0.015751	0.017643	0.01961	0.018713	0.034332												0.010323	0.015393	0.014609	0.017659	0.017475	0.036377
971	P0AEQ1	glcG	Protein GlcG	>sp|P0AEQ1|GLCG_ECOLI Protein GlcG OS=Escherichia coli (strain K12) GN=glcG PE=3 SV=1	13.737	134	0	85.837	4	4	4	1	57.5
972	P0AEQ3	glnH	Glutamine-binding periplasmic protein	>sp|P0AEQ3|GLNH_ECOLI Glutamine-binding periplasmic protein OS=Escherichia coli (strain K12) GN=glnH PE=1 SV=1	27.19	248	0	323.31	19	19	19	1	75.4								0.0090563			0.013131	0.016453	0.018557	0.024255	0.030282	0.033865	0.086887											0.017622	0.016035		0.024929	0.032029	0.040547	0.093762
973	P0AER0	glpF	Glycerol uptake facilitator protein	>sp|P0AER0|GLPF_ECOLI Glycerol uptake facilitator protein OS=Escherichia coli (strain K12) GN=glpF PE=1 SV=1	29.78	281	0	24.859	3	3	3	1	11.4
974	P0AER3	gltJ	Glutamate/aspartate transport system permease protein GltJ	>sp|P0AER3|GLTJ_ECOLI Glutamate/aspartate import permease protein GltJ OS=Escherichia coli (strain K12) GN=gltJ PE=3 SV=1	27.502	246	0	30.368	2	2	2	1	11.8
975	P0AER8	gltS	Sodium/glutamate symport carrier protein	>sp|P0AER8|GLTS_ECOLI Sodium/glutamate symporter OS=Escherichia coli (strain K12) GN=gltS PE=1 SV=1	42.425	401	0.00044366	3.2284	1	1	1	1	2.2
976	P0AES0	gss	Bifunctional glutathionylspermidine synthetase/amidase;Glutathionylspermidine amidase;Glutathionylspermidine synthetase	>sp|P0AES0|GSP_ECOLI Bifunctional glutathionylspermidine synthetase/amidase OS=Escherichia coli (strain K12) GN=gss PE=1 SV=1	70.531	619	0	323.31	16	16	16	1	38.3
977	P0AES2	gudD	Glucarate dehydratase	>sp|P0AES2|GUDD_ECOLI Glucarate dehydratase OS=Escherichia coli (strain K12) GN=gudD PE=1 SV=2	49.14	446	0	79.376	7	7	7	1	22.6
978	P0AES4	gyrA	DNA gyrase subunit A	>sp|P0AES4|GYRA_ECOLI DNA gyrase subunit A OS=Escherichia coli (strain K12) GN=gyrA PE=1 SV=1	96.962	875	0	323.31	20	20	20	1	35.1												0.012023	0.011016		0.014156	0.01601	0.034054																	0.043591
979	P0AES6	gyrB	DNA gyrase subunit B	>sp|P0AES6|GYRB_ECOLI DNA gyrase subunit B OS=Escherichia coli (strain K12) GN=gyrB PE=1 SV=2	89.949	804	0	323.31	27	27	27	1	53.1											0.016237	0.016121		0.022265	0.024626	0.027668	0.050117												0.022681		0.31576	0.025507	0.067147	0.064229
980	P0AES9	hdeA	Acid stress chaperone HdeA	>sp|P0AES9|HDEA_ECOLI Acid stress chaperone HdeA OS=Escherichia coli (strain K12) GN=hdeA PE=1 SV=1	11.857	110	0	41.871	2	2	2	1	54.5
981	P0AET2	hdeB	Acid stress chaperone HdeB	>sp|P0AET2|HDEB_ECOLI Acid stress chaperone HdeB OS=Escherichia coli (strain K12) GN=hdeB PE=1 SV=1	12.043	108	0	25.927	4	4	4	1	51.9
982	P0AET5	hdeD	Protein HdeD	>sp|P0AET5|HDED_ECOLI Protein HdeD OS=Escherichia coli (strain K12) GN=hdeD PE=1 SV=1	20.903	190	0	4.3954	2	2	2	1	4.2
983	P0AET8	hdhA	7-alpha-hydroxysteroid dehydrogenase	>sp|P0AET8|HDHA_ECOLI 7-alpha-hydroxysteroid dehydrogenase OS=Escherichia coli (strain K12) GN=hdhA PE=1 SV=1	26.778	255	0	323.31	9	9	9	1	45.1											0.0059461	0.0071955		0.0092827	0.011338	0.011514	0.015035																0.013349	0.030149
984	P0AEU0	hisJ	Histidine-binding periplasmic protein	>sp|P0AEU0|HISJ_ECOLI Histidine-binding periplasmic protein OS=Escherichia coli (strain K12) GN=hisJ PE=1 SV=1	28.483	260	0	323.31	15	15	15	1	61.9														0.020112	0.024708		0.059453																	0.068243
985	P0AEU7	skp	Chaperone protein Skp	>sp|P0AEU7|SKP_ECOLI Chaperone protein Skp OS=Escherichia coli (strain K12) GN=skp PE=1 SV=1	17.688	161	0	323.31	8	8	8	1	72.7			0.0023439	0.032437	0.0050086	0.0078174	0.011862	0.015269	0.019505	0.021305	0.025844	0.028798	0.03399	0.042372	0.051115	0.056453	0.10807							0.0085577	0.011306	0.012688	0.015881	0.019047	0.023739	0.028038	0.035958	0.044252	0.055064	0.11834
986	P0AEV1	rssB	Regulator of RpoS	>sp|P0AEV1|RSSB_ECOLI Regulator of RpoS OS=Escherichia coli (strain K12) GN=rssB PE=1 SV=1	37.302	337	0	46.168	4	4	4	1	20.8
987	P0AEW6	gsk	Inosine-guanosine kinase	>sp|P0AEW6|INGK_ECOLI Inosine-guanosine kinase OS=Escherichia coli (strain K12) GN=gsk PE=1 SV=1	48.448	434	0	229.84	9	9	9	1	44.9
988	P0AEW9	fruK	1-phosphofructokinase	>sp|P0AEW9|K1PF_ECOLI 1-phosphofructokinase OS=Escherichia coli (strain K12) GN=fruK PE=3 SV=1	33.755	312	0	114.68	5	5	5	1	31.7
989	P0AEX3	kgtP	Alpha-ketoglutarate permease	>sp|P0AEX3|KGTP_ECOLI Alpha-ketoglutarate permease OS=Escherichia coli (strain K12) GN=kgtP PE=1 SV=1	47.052	432	0	93.199	3	3	3	1	18.1
990	P0AEX5	prkB	Probable phosphoribulokinase	>sp|P0AEX5|KPPR_ECOLI Probable phosphoribulokinase OS=Escherichia coli (strain K12) GN=prkB PE=3 SV=1	32.344	289	0	196.48	3	3	3	1	30.1
991	P0AEX9	malE	Maltose-binding periplasmic protein	>sp|P0AEX9|MALE_ECOLI Maltose-binding periplasmic protein OS=Escherichia coli (strain K12) GN=malE PE=1 SV=1	43.387	396	0	323.31	24	24	24	1	82.1
992	P0AEY3	mazG	Nucleoside triphosphate pyrophosphohydrolase	>sp|P0AEY3|MAZG_ECOLI Nucleoside triphosphate pyrophosphohydrolase OS=Escherichia coli (strain K12) GN=mazG PE=1 SV=1	30.412	263	0	100.85	6	6	6	1	44.5																																	0.14878	0.20739
993	P0AEY5	mdaB	Modulator of drug activity B	>sp|P0AEY5|MDAB_ECOLI Modulator of drug activity B OS=Escherichia coli (strain K12) GN=mdaB PE=1 SV=1	21.891	193	0	161.01	11	11	11	1	61.7
994	P0AEZ1	metF	5,10-methylenetetrahydrofolate reductase	>sp|P0AEZ1|METF_ECOLI 5,10-methylenetetrahydrofolate reductase OS=Escherichia coli (strain K12) GN=metF PE=1 SV=1	33.102	296	0	323.31	8	8	8	1	42.6											0.0084481	0.010818	0.015673	0.014127	0.017025		0.03801															0.020078	0.020976	0.046232
995	P0AEZ3	minD	Septum site-determining protein MinD	>sp|P0AEZ3|MIND_ECOLI Septum site-determining protein MinD OS=Escherichia coli (strain K12) GN=minD PE=1 SV=2	29.614	270	0	323.31	11	11	11	1	57.4											0.007109	0.0080022	0.010623		0.013114	0.01416	0.023117												0.0069054	0.0077225	0.010411	0.011697	0.013023	0.025817
996	P0AEZ9	moaB	Molybdenum cofactor biosynthesis protein B	>sp|P0AEZ9|MOAB_ECOLI Molybdenum cofactor biosynthesis protein B OS=Escherichia coli (strain K12) GN=moaB PE=1 SV=2	18.665	170	0	52.07	3	3	3	1	23.5
997	P0AF03	mog	Molybdopterin adenylyltransferase	>sp|P0AF03|MOG_ECOLI Molybdopterin adenylyltransferase OS=Escherichia coli (strain K12) GN=mog PE=1 SV=1	21.222	195	0	36.678	3	3	3	1	21.5
998	P0AF08	mrp	Protein mrp	>sp|P0AF08|APBC_ECOLI Iron-sulfur cluster carrier protein OS=Escherichia coli (strain K12) GN=mrp PE=3 SV=1	39.938	369	0	323.31	12	12	12	1	48.8																																		0.046262
999	P0AF10	mtlR	Mannitol operon repressor	>sp|P0AF10|MTLR_ECOLI Mannitol operon repressor OS=Escherichia coli (strain K12) GN=mtlR PE=1 SV=1	21.99	195	0	28.813	1	1	1	1	10.8
1000	P0AF12	mtnN	5-methylthioadenosine/S-adenosylhomocysteine nucleosidase	>sp|P0AF12|MTNN_ECOLI 5-methylthioadenosine/S-adenosylhomocysteine nucleosidase OS=Escherichia coli (strain K12) GN=mtnN PE=1 SV=1	24.354	232	0	305.52	5	5	5	1	53.9
1001	P0AF16	murJ	Lipid II flippase MurJ	>sp|P0AF16|MURJ_ECOLI Lipid II flippase MurJ OS=Escherichia coli (strain K12) GN=murJ PE=1 SV=1	55.267	511	0	10.473	3	3	3	1	6.1
1002	P0AF18	nagA	N-acetylglucosamine-6-phosphate deacetylase	>sp|P0AF18|NAGA_ECOLI N-acetylglucosamine-6-phosphate deacetylase OS=Escherichia coli (strain K12) GN=nagA PE=1 SV=1	40.949	382	0	323.31	12	12	12	1	51.3
1003	P0AF20	nagC	N-acetylglucosamine repressor	>sp|P0AF20|NAGC_ECOLI N-acetylglucosamine repressor OS=Escherichia coli (strain K12) GN=nagC PE=2 SV=1	44.541	406	0	209.67	11	11	11	1	41.9
1004	P0AF24	nagD	Ribonucleotide monophosphatase NagD	>sp|P0AF24|NAGD_ECOLI Ribonucleotide monophosphatase NagD OS=Escherichia coli (strain K12) GN=nagD PE=1 SV=1	27.163	250	0	220.02	5	5	5	1	40.8					2.2025	2.6596	2.5335	2.2325	2.2352	3.0687	2.3443	2.008		1.6882	1.5302	2.1845	1.5962													3.6004					3.1266	2.374
1005	P0AF28	narL	Nitrate/nitrite response regulator protein NarL	>sp|P0AF28|NARL_ECOLI Nitrate/nitrite response regulator protein NarL OS=Escherichia coli (strain K12) GN=narL PE=1 SV=1	23.927	216	0	189.45	8	8	8	1	47.2															0.030662		0.065294															0.03129	0.036144	0.096325
1006	P0AF36	zapB	Cell division protein ZapB	>sp|P0AF36|ZAPB_ECOLI Cell division protein ZapB OS=Escherichia coli (strain K12) GN=zapB PE=1 SV=1	9.6347	81	0	15.613	1	1	1	1	32.1
1007	P0AF43	yjbB	Uncharacterized protein YjbB	>sp|P0AF43|YJBB_ECOLI Uncharacterized protein YjbB OS=Escherichia coli (strain K12) GN=yjbB PE=4 SV=1	59.466	543	0	53.217	4	4	4	1	10.7
1008	P0AF48	yjbQ	UPF0047 protein YjbQ	>sp|P0AF48|YJBQ_ECOLI UPF0047 protein YjbQ OS=Escherichia coli (strain K12) GN=yjbQ PE=3 SV=1	15.656	138	0	8.6063	2	2	2	1	15.2
1009	P0AF50	yjbR	Uncharacterized protein YjbR	>sp|P0AF50|YJBR_ECOLI Uncharacterized protein YjbR OS=Escherichia coli (strain K12) GN=yjbR PE=1 SV=1	13.519	118	0	25.886	4	4	4	1	48.3
1010	P0AF52	ghxP	Guanine/hypoxanthine permease GhxP	>sp|P0AF52|GHXP_ECOLI Guanine/hypoxanthine permease GhxP OS=Escherichia coli (strain K12) GN=ghxP PE=1 SV=1	45.711	449	0	7.1816	3	3	3	1	13.4
1011	P0AF54	yjcH	Inner membrane protein YjcH	>sp|P0AF54|YJCH_ECOLI Inner membrane protein YjcH OS=Escherichia coli (strain K12) GN=yjcH PE=1 SV=1	11.671	104	0	32.647	1	1	1	1	20.2
1012	P0AF59	yjdI	Uncharacterized protein YjdI	>sp|P0AF59|YJDI_ECOLI Uncharacterized protein YjdI OS=Escherichia coli (strain K12) GN=yjdI PE=4 SV=1	8.5498	76	0	19.73	3	3	3	1	59.2
1013	P0AF63	nsrR	HTH-type transcriptional repressor NsrR	>sp|P0AF63|NSRR_ECOLI HTH-type transcriptional repressor NsrR OS=Escherichia coli (strain K12) GN=nsrR PE=3 SV=1	15.593	141	0	14.52	1	1	1	1	12.1																																		0.14693
1014	P0AF67	tsaE	tRNA threonylcarbamoyladenosine biosynthesis protein TsaE	>sp|P0AF67|TSAE_ECOLI tRNA threonylcarbamoyladenosine biosynthesis protein TsaE OS=Escherichia coli (strain K12) GN=tsaE PE=1 SV=1	16.853	153	0	129.45	3	3	3	1	38.6																																		0.11722
1015	P0AF93	ridA	2-iminobutanoate/2-iminopropanoate deaminase	>sp|P0AF93|RIDA_ECOLI 2-iminobutanoate/2-iminopropanoate deaminase OS=Escherichia coli (strain K12) GN=ridA PE=1 SV=2	13.611	128	0	323.31	5	5	5	1	85.9											0.011647	0.013265	0.013				0.033922																	0.033665
1016	P0AF96	tabA	Toxin-antitoxin biofilm protein TabA	>sp|P0AF96|TABA_ECOLI Toxin-antitoxin biofilm protein TabA OS=Escherichia coli (strain K12) GN=tabA PE=1 SV=1	16.865	150	0	110.4	6	6	6	1	67.3																																			1.7879
1017	P0AF98	lptF	Lipopolysaccharide export system permease protein LptF	>sp|P0AF98|LPTF_ECOLI Lipopolysaccharide export system permease protein LptF OS=Escherichia coli (strain K12) GN=lptF PE=1 SV=1	40.357	366	0	18.619	2	2	2	1	12
1018	P0AFA2	narX	Nitrate/nitrite sensor protein NarX	>sp|P0AFA2|NARX_ECOLI Nitrate/nitrite sensor protein NarX OS=Escherichia coli (strain K12) GN=narX PE=1 SV=1	67.083	598	0	33.997	3	3	3	1	8.4
1019	P0AFA7	nhaB	Na(+)/H(+) antiporter NhaB	>sp|P0AFA7|NHAB_ECOLI Na(+)/H(+) antiporter NhaB OS=Escherichia coli (strain K12) GN=nhaB PE=1 SV=1	56.728	513	0	18.231	3	3	3	1	8.8
1020	P0AFB1	nlpI	Lipoprotein NlpI	>sp|P0AFB1|NLPI_ECOLI Lipoprotein NlpI OS=Escherichia coli (strain K12) GN=nlpI PE=1 SV=1	33.62	294	0	74.954	3	3	3	1	25.2
1021	P0AFB5	glnL	Nitrogen regulation protein NR(II)	>sp|P0AFB5|NTRB_ECOLI Sensory histidine kinase/phosphatase NtrB OS=Escherichia coli (strain K12) GN=glnL PE=1 SV=1	38.556	349	0	16.293	3	3	3	1	13.5
1022	P0AFB8	glnG	Nitrogen regulation protein NR(I)	>sp|P0AFB8|NTRC_ECOLI DNA-binding transcriptional regulator NtrC OS=Escherichia coli (strain K12) GN=glnG PE=1 SV=1	52.254	469	0	140.54	6	6	6	1	21.1
1023	P0AFC0	nudB	Dihydroneopterin triphosphate pyrophosphatase	>sp|P0AFC0|NUDB_ECOLI Dihydroneopterin triphosphate diphosphatase OS=Escherichia coli (strain K12) GN=nudB PE=1 SV=1	17.306	150	0	5.2548	2	2	2	1	18.7
1024	P0AFC7	nuoB	NADH-quinone oxidoreductase subunit B	>sp|P0AFC7|NUOB_ECOLI NADH-quinone oxidoreductase subunit B OS=Escherichia coli (strain K12) GN=nuoB PE=1 SV=1	25.056	220	0	323.31	7	7	7	1	60.9												0.018765	0.027734		0.032804	0.034983	0.051759														0.025164	0.034518	0.038997	0.067579
1025	P0AFD1	nuoE	NADH-quinone oxidoreductase subunit E	>sp|P0AFD1|NUOE_ECOLI NADH-quinone oxidoreductase subunit E OS=Escherichia coli (strain K12) GN=nuoE PE=1 SV=1	18.59	166	0	96.409	3	3	3	1	33.1
1026	P0AFD6	nuoI	NADH-quinone oxidoreductase subunit I	>sp|P0AFD6|NUOI_ECOLI NADH-quinone oxidoreductase subunit I OS=Escherichia coli (strain K12) GN=nuoI PE=1 SV=1	20.538	180	0	187.2	6	6	6	1	27.8
1027	P0AFE8	nuoM	NADH-quinone oxidoreductase subunit M	>sp|P0AFE8|NUOM_ECOLI NADH-quinone oxidoreductase subunit M OS=Escherichia coli (strain K12) GN=nuoM PE=1 SV=1	56.524	509	0	9.5264	2	2	2	1	7.7
1028	P0AFF0	nuoN	NADH-quinone oxidoreductase subunit N	>sp|P0AFF0|NUON_ECOLI NADH-quinone oxidoreductase subunit N OS=Escherichia coli (strain K12) GN=nuoN PE=1 SV=2	52.043	485	0.0034843	2.4188	1	1	1	1	1.6
1029	P0AFF2	nupC	Nucleoside permease NupC	>sp|P0AFF2|NUPC_ECOLI Nucleoside permease NupC OS=Escherichia coli (strain K12) GN=nupC PE=1 SV=1	43.475	400	0	102.01	3	3	3	1	9.5
1030	P0AFF4	nupG	Nucleoside permease NupG	>sp|P0AFF4|NUPG_ECOLI Nucleoside permease NupG OS=Escherichia coli (strain K12) GN=nupG PE=1 SV=1	46.389	418	0	9.1942	2	2	2	1	10.8
1031	P0AFF6	nusA	Transcription termination/antitermination protein NusA	>sp|P0AFF6|NUSA_ECOLI Transcription termination/antitermination protein NusA OS=Escherichia coli (strain K12) GN=nusA PE=1 SV=1	54.87	495	0	323.31	13	13	13	1	48.3			0.0069548			0.012233	0.014299	0.021145	0.025652	0.033204	0.041044	0.048633	0.060882	0.069962	0.087842	0.095638	0.16511						0.010366			0.016259	0.02355	0.034209		0.037543	0.057281	0.073911	0.088776	0.1417
1032	P0AFG0	nusG	Transcription termination/antitermination protein NusG	>sp|P0AFG0|NUSG_ECOLI Transcription termination/antitermination protein NusG OS=Escherichia coli (strain K12) GN=nusG PE=1 SV=2	20.531	181	0	323.31	7	7	7	1	68										0.022244	0.036663	0.049139	0.052057	0.064031	0.086344	0.10526	0.16011							0.012393					0.035952	0.040826	0.058105	0.069561	0.081964	0.11865
1033	P0AFG3	sucA	2-oxoglutarate dehydrogenase E1 component	>sp|P0AFG3|ODO1_ECOLI 2-oxoglutarate dehydrogenase E1 component OS=Escherichia coli (strain K12) GN=sucA PE=1 SV=1	105.06	933	0	323.31	25	25	25	1	44.9															0.0067432		0.010827
1034	P0AFG6	sucB	Dihydrolipoyllysine-residue succinyltransferase component of 2-oxoglutarate dehydrogenase complex	>sp|P0AFG6|ODO2_ECOLI Dihydrolipoyllysine-residue succinyltransferase component of 2-oxoglutarate dehydrogenase complex OS=Escherichia coli (strain K12) GN=sucB PE=1 SV=2	44.011	405	0	323.31	15	15	15	1	55.6										0.0034953			0.0056589	0.0054475	0.0063649	0.0070212	0.010143												0.0027144		0.0037918	0.0042268	0.0050788	0.0095399
1035	P0AFG8	aceE	Pyruvate dehydrogenase E1 component	>sp|P0AFG8|ODP1_ECOLI Pyruvate dehydrogenase E1 component OS=Escherichia coli (strain K12) GN=aceE PE=1 SV=2	99.667	887	0	323.31	31	31	31	1	44.1				0.0046356	0.0051201	0.0062243	0.0088253	0.010533	0.011952	0.013236	0.017383	0.019504	0.020573	0.025664	0.03018	0.033882	0.066676					0.0043557	0.0058218	0.0075748	0.0083401	0.010372	0.011841	0.014833	0.01796	0.022306	0.02919	0.036036	0.044447	0.10573
1036	P0AFH0	ogt	Methylated-DNA--protein-cysteine methyltransferase	>sp|P0AFH0|OGT_ECOLI Methylated-DNA--protein-cysteine methyltransferase OS=Escherichia coli (strain K12) GN=ogt PE=1 SV=1	19.179	171	0	34.517	4	4	4	1	39.2
1037	P0AFH2	oppB	Oligopeptide transport system permease protein OppB	>sp|P0AFH2|OPPB_ECOLI Oligopeptide transport system permease protein OppB OS=Escherichia coli (strain K12) GN=oppB PE=1 SV=1	33.443	306	0	136.04	3	3	3	1	14.7
1038	P0AFH6	oppC	Oligopeptide transport system permease protein OppC	>sp|P0AFH6|OPPC_ECOLI Oligopeptide transport system permease protein OppC OS=Escherichia coli (strain K12) GN=oppC PE=1 SV=1	33.022	302	0	32.16	2	2	2	1	4
1039	P0AFH8	osmY	Osmotically-inducible protein Y	>sp|P0AFH8|OSMY_ECOLI Osmotically-inducible protein Y OS=Escherichia coli (strain K12) GN=osmY PE=1 SV=1	21.073	201	0	323.31	10	10	10	1	59.7				0.0061701	0.011492	0.016143	0.024773	0.038099	0.042605	0.046196	0.061216	0.069557	0.076347	0.093187	0.109	0.10979	0.14493						0.017222	0.029822	0.039876	0.049916	0.05506	0.068465	0.075658	0.090312	0.1059	0.11821	0.12856	0.2109
1040	P0AFI0	oxc	Oxalyl-CoA decarboxylase	>sp|P0AFI0|OXC_ECOLI Oxalyl-CoA decarboxylase OS=Escherichia coli (strain K12) GN=oxc PE=1 SV=1	60.581	564	0	4.8892	5	5	5	1	12.9
1041	P0AFI2	parC	DNA topoisomerase 4 subunit A	>sp|P0AFI2|PARC_ECOLI DNA topoisomerase 4 subunit A OS=Escherichia coli (strain K12) GN=parC PE=1 SV=1	83.83	752	0	323.31	14	14	14	1	34.8
1042	P0AFI5	pbpG	D-alanyl-D-alanine endopeptidase	>sp|P0AFI5|PBP7_ECOLI D-alanyl-D-alanine endopeptidase OS=Escherichia coli (strain K12) GN=pbpG PE=1 SV=2	33.887	310	0	229.81	10	10	10	1	55.2
1043	P0AFI7	pdxH	Pyridoxine/pyridoxamine 5-phosphate oxidase	>sp|P0AFI7|PDXH_ECOLI Pyridoxine/pyridoxamine 5-phosphate oxidase OS=Escherichia coli (strain K12) GN=pdxH PE=1 SV=2	25.545	218	0	140.71	8	8	8	1	70.2
1044	P0AFI9	perM	Putative permease PerM	>sp|P0AFI9|PERM_ECOLI Putative permease PerM OS=Escherichia coli (strain K12) GN=perM PE=3 SV=1	39.194	353	0	6.4156	2	2	2	1	7.6
1045	P0AFJ1	phnA	Protein PhnA	>sp|P0AFJ1|PHNA_ECOLI Protein PhnA OS=Escherichia coli (strain K12) GN=phnA PE=4 SV=1	12.345	111	0	71.581	3	3	3	1	35.1																																		0.23219
1046	P0AFJ5	phoB	Phosphate regulon transcriptional regulatory protein PhoB	>sp|P0AFJ5|PHOB_ECOLI Phosphate regulon transcriptional regulatory protein PhoB OS=Escherichia coli (strain K12) GN=phoB PE=1 SV=1	26.433	229	0.0030541	2.4496	2	2	2	1	14
1047	P0AFJ7	pitA	Low-affinity inorganic phosphate transporter 1	>sp|P0AFJ7|PITA_ECOLI Low-affinity inorganic phosphate transporter 1 OS=Escherichia coli (strain K12) GN=pitA PE=1 SV=1	53.388	499	0	126.99	6	6	6	1	15.4
1048	P0AFK0	pmbA	Metalloprotease PmbA	>sp|P0AFK0|PMBA_ECOLI Metalloprotease PmbA OS=Escherichia coli (strain K12) GN=pmbA PE=1 SV=1	48.369	450	0	323.31	13	13	13	1	60.9															0.010764		0.02089																	0.024982
1049	P0AFK4	potB	Spermidine/putrescine transport system permease protein PotB	>sp|P0AFK4|POTB_ECOLI Spermidine/putrescine transport system permease protein PotB OS=Escherichia coli (strain K12) GN=potB PE=1 SV=1	31.062	275	0	20.115	2	2	2	1	5.8
1050	P0AFK6	potC	Spermidine/putrescine transport system permease protein PotC	>sp|P0AFK6|POTC_ECOLI Spermidine/putrescine transport system permease protein PotC OS=Escherichia coli (strain K12) GN=potC PE=3 SV=1	29.111	264	0	27.812	2	2	2	1	8.7
1051	P0AFK9	potD	Spermidine/putrescine-binding periplasmic protein	>sp|P0AFK9|POTD_ECOLI Spermidine/putrescine-binding periplasmic protein OS=Escherichia coli (strain K12) GN=potD PE=1 SV=1	38.867	348	0	323.31	16	16	16	1	63.5												0.0093438	0.010773	0.014839	0.017811	0.02024	0.036317														0.01563		0.019657	0.056025
1052	P0AFL3	ppiA	Peptidyl-prolyl cis-trans isomerase A	>sp|P0AFL3|PPIA_ECOLI Peptidyl-prolyl cis-trans isomerase A OS=Escherichia coli (strain K12) GN=ppiA PE=1 SV=1	20.431	190	0	90.24	7	7	7	1	43.2																																		0.083778
1053	P0AFL6	ppx	Exopolyphosphatase	>sp|P0AFL6|PPX_ECOLI Exopolyphosphatase OS=Escherichia coli (strain K12) GN=ppx PE=1 SV=2	58.135	513	0	44.085	8	8	8	1	23.8
1054	P0AFM2	proX	Glycine betaine-binding periplasmic protein	>sp|P0AFM2|PROX_ECOLI Glycine betaine/proline betaine-binding periplasmic protein OS=Escherichia coli (strain K12) GN=proX PE=1 SV=1	36.022	330	0	249.88	13	13	13	1	68.2
1055	P0AFM4	psiF	Phosphate starvation-inducible protein PsiF	>sp|P0AFM4|PSIF_ECOLI Phosphate starvation-inducible protein PsiF OS=Escherichia coli (strain K12) GN=psiF PE=1 SV=1	11.686	106	0	24.908	3	3	3	1	27.4
1056	P0AFM6	pspA	Phage shock protein A	>sp|P0AFM6|PSPA_ECOLI Phage shock protein A OS=Escherichia coli (strain K12) GN=pspA PE=1 SV=2	25.493	222	0	323.31	16	16	16	1	89.2		0.010494	0.011358	0.019883	0.028894	0.039843	0.061748	0.083942	0.099051	0.11479	0.14803	0.18333	0.21435	0.27959	0.34948	0.40241	0.95188				0.010766	0.018013	0.024216	0.038491	0.051151	0.06486	0.07864	0.10542	0.13395	0.1642	0.22391	0.2835	0.35445	0.87089
1057	P0AFM9	pspB	Phage shock protein B	>sp|P0AFM9|PSPB_ECOLI Phage shock protein B OS=Escherichia coli (strain K12) GN=pspB PE=1 SV=1	8.763	74	0	57.068	1	1	1	1	31.1
1058	P0AFN2	pspC	Phage shock protein C	>sp|P0AFN2|PSPC_ECOLI Phage shock protein C OS=Escherichia coli (strain K12) GN=pspC PE=1 SV=1	13.517	119	0	8.742	1	1	1	1	5.9
1059	P0AFP4	ybbO	Uncharacterized oxidoreductase YbbO	>sp|P0AFP4|YBBO_ECOLI Uncharacterized oxidoreductase YbbO OS=Escherichia coli (strain K12) GN=ybbO PE=3 SV=1	29.41	269	0	17.937	5	5	5	1	22.7
1060	P0AFP6	ybgI	Putative GTP cyclohydrolase 1 type 2	>sp|P0AFP6|GCH1L_ECOLI GTP cyclohydrolase 1 type 2 homolog OS=Escherichia coli (strain K12) GN=ybgI PE=1 SV=1	26.892	247	0	323.31	5	5	5	1	29.6
1061	P0AFP9	ybhR	Inner membrane transport permease YbhR	>sp|P0AFP9|YBHR_ECOLI Inner membrane transport permease YbhR OS=Escherichia coli (strain K12) GN=ybhR PE=1 SV=1	41.565	368	0	8.2757	3	3	3	1	10.1
1062	P0AFQ7	ycfH	Uncharacterized deoxyribonuclease YcfH	>sp|P0AFQ7|YCFH_ECOLI Uncharacterized metal-dependent hydrolase YcfH OS=Escherichia coli (strain K12) GN=ycfH PE=1 SV=1	29.808	265	0	17.361	4	4	4	1	20
1063	P0AFR0	rssA	NTE family protein RssA	>sp|P0AFR0|RSSA_ECOLI NTE family protein RssA OS=Escherichia coli (strain K12) GN=rssA PE=3 SV=2	33.067	301	0	6.0763	2	2	2	1	11.6
1064	P0AFR2	dauA	C4-dicarboxylic acid transporter DauA	>sp|P0AFR2|DAUA_ECOLI C4-dicarboxylic acid transporter DauA OS=Escherichia coli (strain K12) GN=dauA PE=1 SV=2	59.428	559	0	34.223	3	3	3	1	9.8
1065	P0AFR4	yciO	Uncharacterized protein YciO	>sp|P0AFR4|YCIO_ECOLI Uncharacterized protein YciO OS=Escherichia coli (strain K12) GN=yciO PE=1 SV=1	23.211	206	0	109.37	6	6	6	1	45.6													0.019379				0.039726																	0.059297
1066	P0AFS3	folM	Dihydrofolate reductase FolM	>sp|P0AFS3|FOLM_ECOLI Dihydromonapterin reductase OS=Escherichia coli (strain K12) GN=folM PE=1 SV=1	26.348	240	0	33.92	3	3	3	1	19.6
1067	P0AFS7	ydiK	UPF0118 inner membrane protein YdiK	>sp|P0AFS7|YDIK_ECOLI Putative transport protein YdiK OS=Escherichia coli (strain K12) GN=ydiK PE=1 SV=1	39.841	370	0	120.77	2	2	2	1	11.6
1068	P0AFT5	yehT	Transcriptional regulatory protein YehT	>sp|P0AFT5|BTSR_ECOLI Transcriptional regulatory protein BtsR OS=Escherichia coli (strain K12) GN=btsR PE=1 SV=1	27.399	239	0	45.198	7	7	7	1	34.3
1069	P0AFU2	yfbS	Uncharacterized transporter YfbS	>sp|P0AFU2|YFBS_ECOLI Uncharacterized transporter YfbS OS=Escherichia coli (strain K12) GN=yfbS PE=3 SV=1	65.871	610	0.0085616	1.9447	3	3	3	1	5.7
1070	P0AFU4	glrR	Transcriptional regulatory protein GlrR	>sp|P0AFU4|GLRR_ECOLI Transcriptional regulatory protein GlrR OS=Escherichia coli (strain K12) GN=glrR PE=1 SV=1	49.148	444	0	39.577	6	6	6	1	19.1
1071	P0AFU8	ribC	Riboflavin synthase	>sp|P0AFU8|RISA_ECOLI Riboflavin synthase OS=Escherichia coli (strain K12) GN=ribC PE=1 SV=1	23.445	213	0	249.46	9	9	9	1	58.2											0.015847	0.019372		0.02458	0.028404	0.028642	0.050338															0.029059		0.076749
1072	P0AFV4	mepS	Murein DD-endopeptidase MepS/Murein LD-carboxypeptidase	>sp|P0AFV4|MEPS_ECOLI Murein DD-endopeptidase MepS/Murein LD-carboxypeptidase OS=Escherichia coli (strain K12) GN=mepS PE=1 SV=1	21.04	188	0	16.78	3	3	3	1	29.3
1073	P0AFW0	rfaH	Transcription antitermination protein RfaH	>sp|P0AFW0|RFAH_ECOLI Transcription antitermination protein RfaH OS=Escherichia coli (strain K12) GN=rfaH PE=1 SV=1	18.34	162	0	10.564	3	3	3	1	30.9
1074	P0AFW2	rmf	Ribosome modulation factor	>sp|P0AFW2|RMF_ECOLI Ribosome modulation factor OS=Escherichia coli (strain K12) GN=rmf PE=1 SV=1	6.5074	55	0.00045413	4.2358	1	1	1	1	52.7
1075	P0AFW8	rof	Protein rof	>sp|P0AFW8|ROF_ECOLI Protein rof OS=Escherichia coli (strain K12) GN=rof PE=1 SV=1	9.4795	84	0	16.025	1	1	1	1	20.2
1076	P0AFX0	hpf	Ribosome hibernation promoting factor	>sp|P0AFX0|HPF_ECOLI Ribosome hibernation promoting factor OS=Escherichia coli (strain K12) GN=hpf PE=1 SV=1	10.75	95	0	275.03	4	4	4	1	85.3
1077	P0AFX4	rsd	Regulator of sigma D	>sp|P0AFX4|RSD_ECOLI Regulator of sigma D OS=Escherichia coli (strain K12) GN=rsd PE=1 SV=1	18.243	158	0	153.84	7	7	7	1	48.1
1078	P0AFX7	rseA	Anti-sigma-E factor RseA	>sp|P0AFX7|RSEA_ECOLI Anti-sigma-E factor RseA OS=Escherichia coli (strain K12) GN=rseA PE=1 SV=1	24.321	216	0	40.758	1	1	1	1	13
1079	P0AFX9	rseB	Sigma-E factor regulatory protein RseB	>sp|P0AFX9|RSEB_ECOLI Sigma-E factor regulatory protein RseB OS=Escherichia coli (strain K12) GN=rseB PE=1 SV=1	35.749	318	0	7.7798	2	2	2	1	6.6
1080	P0AFY2	sanA	Protein SanA	>sp|P0AFY2|SANA_ECOLI Protein SanA OS=Escherichia coli (strain K12) GN=sanA PE=4 SV=1	27.287	239	0	100.39	3	3	3	1	32.6
1081	P0AFY6	sbmA	Peptide antibiotic transporter SbmA	>sp|P0AFY6|SBMA_ECOLI Peptide antibiotic transporter SbmA OS=Escherichia coli (strain K12) GN=sbmA PE=1 SV=1	46.459	406	0	6.5263	3	3	3	1	7.9
1082	P0AFY8	seqA	Negative modulator of initiation of replication	>sp|P0AFY8|SEQA_ECOLI Negative modulator of initiation of replication OS=Escherichia coli (strain K12) GN=seqA PE=1 SV=1	20.315	181	0	145.51	7	7	7	1	53
1083	P0AFZ1	sseB	Protein SseB	>sp|P0AFZ1|SSEB_ECOLI Protein SseB OS=Escherichia coli (strain K12) GN=sseB PE=4 SV=1	28.642	258	0	13.209	3	3	3	1	8.1
1084	P0AFZ7	trkH	Trk system potassium uptake protein TrkH	>sp|P0AFZ7|TRKH_ECOLI Trk system potassium uptake protein TrkH OS=Escherichia coli (strain K12) GN=trkH PE=1 SV=1	52.959	483	0	9.0845	1	1	1	1	2.5
1085	P0AG00	wzzE	Lipopolysaccharide biosynthesis protein WzzE	>sp|P0AG00|WZZE_ECOLI ECA polysaccharide chain length modulation protein OS=Escherichia coli (strain K12) GN=wzzE PE=1 SV=2	39.489	348	0	298.04	5	5	5	1	37.1
1086	P0AG03	ubiX	3-octaprenyl-4-hydroxybenzoate carboxy-lyase partner protein	>sp|P0AG03|UBIX_ECOLI Flavin prenyltransferase UbiX OS=Escherichia coli (strain K12) GN=ubiX PE=2 SV=1	20.695	189	0	5.5311	1	1	1	1	12.2
1087	P0AG07	rpe	Ribulose-phosphate 3-epimerase	>sp|P0AG07|RPE_ECOLI Ribulose-phosphate 3-epimerase OS=Escherichia coli (strain K12) GN=rpe PE=1 SV=1	24.554	225	0	323.31	10	10	10	1	95.1												0.014259	0.016835	0.019253	0.023034	0.025277	0.036292															0.025404
1088	P0AG14	sohB	Probable protease SohB	>sp|P0AG14|SOHB_ECOLI Probable protease SohB OS=Escherichia coli (strain K12) GN=sohB PE=1 SV=1	39.366	349	0	323.31	15	15	15	1	57.9																																		0.021546
1089	P0AG16	purF	Amidophosphoribosyltransferase	>sp|P0AG16|PUR1_ECOLI Amidophosphoribosyltransferase OS=Escherichia coli (strain K12) GN=purF PE=1 SV=2	56.487	505	0	317.22	8	8	8	1	22.8
1090	P0AG18	purE	N5-carboxyaminoimidazole ribonucleotide mutase	>sp|P0AG18|PURE_ECOLI N5-carboxyaminoimidazole ribonucleotide mutase OS=Escherichia coli (strain K12) GN=purE PE=1 SV=2	17.78	169	0	323.31	5	5	5	1	56.2
1091	P0AG20	relA	GTP pyrophosphokinase	>sp|P0AG20|RELA_ECOLI GTP pyrophosphokinase OS=Escherichia coli (strain K12) GN=relA PE=1 SV=1	83.875	744	0	314.02	23	23	23	1	50																																		0.053401
1092	P0AG24	spoT	Bifunctional (p)ppGpp synthase/hydrolase SpoT;GTP pyrophosphokinase;Guanosine-3,5-bis(diphosphate) 3-pyrophosphohydrolase	>sp|P0AG24|SPOT_ECOLI Bifunctional (p)ppGpp synthase/hydrolase SpoT OS=Escherichia coli (strain K12) GN=spoT PE=1 SV=1	79.342	702	0	194.25	17	17	17	1	38.3
1093	P0AG27	yibN	Uncharacterized protein YibN	>sp|P0AG27|YIBN_ECOLI Uncharacterized protein YibN OS=Escherichia coli (strain K12) GN=yibN PE=1 SV=1	15.596	143	0	323.31	8	8	8	1	73.4												0.010664	0.012602	0.013935	0.017524	0.019513	0.029104												0.0079447		0.013014	0.012912	0.017526	0.030551
1094	P0AG30	rho	Transcription termination factor Rho	>sp|P0AG30|RHO_ECOLI Transcription termination factor Rho OS=Escherichia coli (strain K12) GN=rho PE=1 SV=1	47.004	419	0	323.31	16	16	16	1	51.1				0.0069796	0.0097883	0.011784	0.015287	0.019107	0.027031	0.024467	0.03289	0.043998	0.03878	0.052895	0.061494	0.067929	0.1431						0.0063069	0.012655	0.015812	0.017089	0.018564	0.025024	0.028572	0.037278	0.049642	0.05867	0.067152	0.1425
1095	P0AG38	rhtC	Threonine efflux protein	>sp|P0AG38|RHTC_ECOLI Threonine efflux protein OS=Escherichia coli (strain K12) GN=rhtC PE=1 SV=1	22.474	206	0	5.4881	5	5	5	1	44.2
1096	P0AG40	ribF	Riboflavin biosynthesis protein RibF;Riboflavin kinase;FMN adenylyltransferase	>sp|P0AG40|RIBF_ECOLI Riboflavin biosynthesis protein RibF OS=Escherichia coli (strain K12) GN=ribF PE=1 SV=1	34.734	313	0	36.804	5	5	5	1	22.4
1097	P0AG44	rplQ	50S ribosomal protein L17	>sp|P0AG44|RL17_ECOLI 50S ribosomal protein L17 OS=Escherichia coli (strain K12) GN=rplQ PE=1 SV=1	14.364	127	0	194.03	4	4	4	1	62.2				0.0066219	0.010485	0.014126	0.020627	0.02745	0.032405	0.039535	0.051036	0.061936	0.070779	0.094966	0.11566	0.13382	0.27787				0.004169		0.0076133	0.013292	0.018279	0.02439	0.029288	0.039258	0.052085	0.061129	0.082608	0.098485	0.12423	0.22989
1098	P0AG48	rplU	50S ribosomal protein L21	>sp|P0AG48|RL21_ECOLI 50S ribosomal protein L21 OS=Escherichia coli (strain K12) GN=rplU PE=1 SV=1	11.564	103	0	323.31	8	8	8	1	80.6		0.0026628	0.0042484	0.0066498	0.0095694	0.012783	0.017916	0.024627	0.029319	0.034171	0.04197	0.050877	0.059722	0.092154	0.1005	0.095591	0.16352				0.0057663	0.0072757	0.009676	0.013219	0.017957	0.028605	0.029601	0.033764	0.048342	0.053312	0.088725	0.075959	0.088143	0.14089
1099	P0AG51	rpmD	50S ribosomal protein L30	>sp|P0AG51|RL30_ECOLI 50S ribosomal protein L30 OS=Escherichia coli (strain K12) GN=rpmD PE=1 SV=2	6.5417	59	0	29.322	1	1	1	1	22				0.0072181	0.01243	0.01725	0.024556	0.031604	0.037621	0.044466	0.055242	0.066245	0.078559	0.09841	0.12042	0.14046	0.25284						0.0089979	0.013382	0.020272	0.025472	0.028585	0.038874	0.05011	0.057972	0.081313	0.095908	0.11263	0.21885
1100	P0AG55	rplF	50S ribosomal protein L6	>sp|P0AG55|RL6_ECOLI 50S ribosomal protein L6 OS=Escherichia coli (strain K12) GN=rplF PE=1 SV=2	18.904	177	0	323.31	11	11	11	1	92.1		0.00255		0.0059626	0.0083351	0.010703	0.015078	0.018718	0.021501	0.023697	0.029607	0.036627	0.03887	0.052315	0.061855	0.067877	0.13138				0.0032465	0.0040373	0.0053903	0.0083749	0.010721	0.012923	0.016076	0.021361	0.027382	0.031502	0.043277	0.051887	0.064278	0.11709
1101	P0AG59	rpsN	30S ribosomal protein S14	>sp|P0AG59|RS14_ECOLI 30S ribosomal protein S14 OS=Escherichia coli (strain K12) GN=rpsN PE=1 SV=2	11.58	101	0	226.36	6	6	6	1	51.5			0.0069718	0.013175	0.017799	0.024256	0.035316	0.043813	0.05516	0.066243	0.079371	0.098597	0.11388	0.1429	0.17768	0.20653	0.38124				0.005745	0.010171	0.013113	0.020791	0.027365	0.03567	0.042704	0.053597	0.070068	0.084494	0.11282	0.13612	0.16401	0.28873
1102	P0AG63	rpsQ	30S ribosomal protein S17	>sp|P0AG63|RS17_ECOLI 30S ribosomal protein S17 OS=Escherichia coli (strain K12) GN=rpsQ PE=1 SV=2	9.7043	84	0	323.31	6	6	6	1	81			0.0047153	0.0069736	0.010073	0.01406	0.020084	0.026407	0.032878	0.0368	0.047919	0.054613	0.068401	0.083725	0.10173	0.11215	0.21461					0.0059301	0.01256	0.012873	0.017125	0.023729	0.027628	0.036116	0.043825	0.051682	0.06897	0.085038	0.099559	0.17036
1103	P0AG67	rpsA	30S ribosomal protein S1	>sp|P0AG67|RS1_ECOLI 30S ribosomal protein S1 OS=Escherichia coli (strain K12) GN=rpsA PE=1 SV=1	61.157	557	0	323.31	34	34	34	1	80.8			0.0026858	0.0044921	0.0064448	0.0082328	0.010769	0.015918	0.016104	0.017131	0.025107	0.026258	0.028435	0.036619	0.043635	0.047636	0.093602				0.0031878	0.0034792	0.005718	0.0088077	0.011363	0.010833	0.013359	0.0175	0.022191	0.025276	0.034627	0.039983	0.047043	0.097934
1104	P0AG71	rmuC	DNA recombination protein RmuC	>sp|P0AG71|RMUC_ECOLI DNA recombination protein RmuC OS=Escherichia coli (strain K12) GN=rmuC PE=3 SV=1	54.764	475	0	63.582	5	5	5	1	24
1105	P0AG76	sbcD	Nuclease SbcCD subunit D	>sp|P0AG76|SBCD_ECOLI Nuclease SbcCD subunit D OS=Escherichia coli (strain K12) GN=sbcD PE=1 SV=1	44.713	400	0	49.747	4	4	4	1	17.5
1106	P0AG78	sbp	Sulfate-binding protein	>sp|P0AG78|SUBI_ECOLI Sulfate-binding protein OS=Escherichia coli (strain K12) GN=sbp PE=1 SV=1	36.659	329	0	323.31	16	16	16	1	65						0.036032	0.046923	0.038462	0.046973	0.055407	0.059758	0.078494	0.095044	0.11161	0.14812	0.14786	0.24212									0.064696	0.074324	0.086456	0.10454	0.11777	0.15293	0.19534	0.22349	0.3882
1107	P0AG80	ugpB	sn-glycerol-3-phosphate-binding periplasmic protein UgpB	>sp|P0AG80|UGPB_ECOLI sn-glycerol-3-phosphate-binding periplasmic protein UgpB OS=Escherichia coli (strain K12) GN=ugpB PE=1 SV=1	48.448	438	0	323.31	24	24	24	1	67.4
1108	P0AG82	pstS	Phosphate-binding protein PstS	>sp|P0AG82|PSTS_ECOLI Phosphate-binding protein PstS OS=Escherichia coli (strain K12) GN=pstS PE=1 SV=1	37.023	346	0	323.31	20	20	20	1	79.8														0.019586	0.023592	0.031414
1109	P0AG84	yghA	Uncharacterized oxidoreductase YghA	>sp|P0AG84|YGHA_ECOLI Uncharacterized oxidoreductase YghA OS=Escherichia coli (strain K12) GN=yghA PE=1 SV=1	31.488	294	0	323.31	17	17	17	1	84
1110	P0AG86	secB	Protein-export protein SecB	>sp|P0AG86|SECB_ECOLI Protein-export protein SecB OS=Escherichia coli (strain K12) GN=secB PE=1 SV=1	17.277	155	0	323.31	3	3	3	1	25.8																														0.0096871
1111	P0AG90	secD	Protein translocase subunit SecD	>sp|P0AG90|SECD_ECOLI Protein translocase subunit SecD OS=Escherichia coli (strain K12) GN=secD PE=1 SV=1	66.631	615	0	323.31	12	12	12	1	35.8																																		0.025487
1112	P0AG93	secF	Protein translocase subunit SecF	>sp|P0AG93|SECF_ECOLI Protein translocase subunit SecF OS=Escherichia coli (strain K12) GN=secF PE=1 SV=1	35.382	323	0	323.31	6	6	6	1	30														0.026187
1113	P0AG96	secE	Protein translocase subunit SecE	>sp|P0AG96|SECE_ECOLI Protein translocase subunit SecE OS=Escherichia coli (strain K12) GN=secE PE=1 SV=1	13.643	127	0	8.6532	1	1	1	1	11.8																																0.029214
1114	P0AG99	secG	Protein-export membrane protein SecG	>sp|P0AG99|SECG_ECOLI Protein-export membrane protein SecG OS=Escherichia coli (strain K12) GN=secG PE=1 SV=1	11.365	110	0	191.36	4	4	4	1	27.3						0.010033	0.015725	0.022708	0.025896	0.028008	0.036456	0.042354	0.050126	0.059134	0.067877	0.073351	0.10818										0.024632	0.03287	0.038137	0.04358	0.0563	0.064534	0.075015	0.10848
1115	P0AGA2	secY	Protein translocase subunit SecY	>sp|P0AGA2|SECY_ECOLI Protein translocase subunit SecY OS=Escherichia coli (strain K12) GN=secY PE=1 SV=1	48.511	443	0	69.466	6	6	6	1	12.2																	0.049679													0.04647				0.03494
1116	P0AGA6	uhpA	Transcriptional regulatory protein UhpA	>sp|P0AGA6|UHPA_ECOLI Transcriptional regulatory protein UhpA OS=Escherichia coli (strain K12) GN=uhpA PE=1 SV=1	20.889	196	0	250.18	7	7	7	1	59.7
1117	P0AGB0	serB	Phosphoserine phosphatase	>sp|P0AGB0|SERB_ECOLI Phosphoserine phosphatase OS=Escherichia coli (strain K12) GN=serB PE=1 SV=1	35.042	322	0	138.76	9	9	9	1	51.2
1118	P0AGB6	rpoE	ECF RNA polymerase sigma-E factor	>sp|P0AGB6|RPOE_ECOLI ECF RNA polymerase sigma-E factor OS=Escherichia coli (strain K12) GN=rpoE PE=1 SV=1	21.695	191	0	160.97	5	5	5	1	46.1
1119	P0AGC3	slt	Soluble lytic murein transglycosylase	>sp|P0AGC3|SLT_ECOLI Soluble lytic murein transglycosylase OS=Escherichia coli (strain K12) GN=slt PE=1 SV=1	73.352	645	0	257.88	14	14	14	1	39.8
1120	P0AGC7	smp	Protein Smp	>sp|P0AGC7|SMP_ECOLI Probable inner membrane protein Smp OS=Escherichia coli (strain K12) GN=ytjB PE=2 SV=1	24.082	214	0	47.493	2	2	2	1	7.9
1121	P0AGD1	sodC	Superoxide dismutase [Cu-Zn]	>sp|P0AGD1|SODC_ECOLI Superoxide dismutase [Cu-Zn] OS=Escherichia coli (strain K12) GN=sodC PE=1 SV=1	17.681	173	0	85.863	11	11	11	1	77.5
1122	P0AGD3	sodB	Superoxide dismutase [Fe]	>sp|P0AGD3|SODF_ECOLI Superoxide dismutase [Fe] OS=Escherichia coli (strain K12) GN=sodB PE=1 SV=2	21.265	193	0	323.31	8	8	8	1	45.1						0.010692	0.016019	0.020652	0.025129	0.025721	0.032946	0.037993	0.042208	0.050195	0.060574	0.067041	0.17634								0.010109	0.010507	0.012196	0.01497	0.018696	0.0236	0.031688	0.040469	0.053922	0.17782
1123	P0AGD7	ffh	Signal recognition particle protein	>sp|P0AGD7|SRP54_ECOLI Signal recognition particle protein OS=Escherichia coli (strain K12) GN=ffh PE=1 SV=1	49.787	453	0	323.31	23	23	23	1	80.6																	0.040034																	0.028218
1124	P0AGE0	ssb	Single-stranded DNA-binding protein	>sp|P0AGE0|SSB_ECOLI Single-stranded DNA-binding protein OS=Escherichia coli (strain K12) GN=ssb PE=1 SV=2	18.975	178	0	265.01	4	4	4	1	41.6									0.014786		0.018841	0.023585		0.032596	0.030498	0.039358	0.065532													0.020612	0.028055	0.033428	0.041332	0.080264
1125	P0AGE4	sstT	Serine/threonine transporter SstT	>sp|P0AGE4|SSTT_ECOLI Serine/threonine transporter SstT OS=Escherichia coli (strain K12) GN=sstT PE=1 SV=1	43.477	414	0	13.306	1	1	1	1	3.6
1126	P0AGE6	chrR	Chromate reductase	>sp|P0AGE6|CHRR_ECOLI Quinone reductase OS=Escherichia coli (strain K12) GN=chrR PE=1 SV=1	20.375	188	0	33.645	3	3	3	1	22.3
1127	P0AGE9	sucD	Succinyl-CoA ligase [ADP-forming] subunit alpha	>sp|P0AGE9|SUCD_ECOLI Succinate--CoA ligase [ADP-forming] subunit alpha OS=Escherichia coli (strain K12) GN=sucD PE=1 SV=2	29.777	289	0	323.31	17	17	17	1	82.7											0.0032087	0.0036331		0.0045315		0.0049927	0.0063103																	0.0067482
1128	P0AGF2	csdE	Sulfur acceptor protein CsdE	>sp|P0AGF2|CSDE_ECOLI Sulfur acceptor protein CsdE OS=Escherichia coli (strain K12) GN=csdE PE=1 SV=1	15.94	147	0	24.016	3	3	3	1	34.7
1129	P0AGG0	thiL	Thiamine-monophosphate kinase	>sp|P0AGG0|THIL_ECOLI Thiamine-monophosphate kinase OS=Escherichia coli (strain K12) GN=thiL PE=1 SV=1	35.07	325	0	101.06	4	4	4	1	22.8
1130	P0AGG2	tesB	Acyl-CoA thioesterase 2	>sp|P0AGG2|TESB_ECOLI Acyl-CoA thioesterase 2 OS=Escherichia coli (strain K12) GN=tesB PE=1 SV=2	31.966	286	0	323.31	7	7	7	1	47.2																0.046488
1131	P0AGG4	trxC	Thioredoxin-2	>sp|P0AGG4|THIO2_ECOLI Thioredoxin 2 OS=Escherichia coli (strain K12) GN=trxC PE=1 SV=1	15.555	139	0	10.767	4	4	4	1	60.4
1132	P0AGG8	tldD	Metalloprotease TldD	>sp|P0AGG8|TLDD_ECOLI Metalloprotease TldD OS=Escherichia coli (strain K12) GN=tldD PE=1 SV=1	51.363	481	0	323.31	11	11	11	1	44.1																0.024117	0.046311
1133	P0AGH5	sapC	Peptide transport system permease protein SapC	>sp|P0AGH5|SAPC_ECOLI Putrescine export system permease protein SapC OS=Escherichia coli (strain K12) GN=sapC PE=1 SV=1	31.548	296	0.0017621	2.7744	2	2	2	1	7.1
1134	P0AGH8	pstC	Phosphate transport system permease protein PstC	>sp|P0AGH8|PSTC_ECOLI Phosphate transport system permease protein PstC OS=Escherichia coli (strain K12) GN=pstC PE=1 SV=1	34.121	319	0.00044484	3.3108	5	5	5	1	18.5
1135	P0AGI1	rbsC	Ribose transport system permease protein RbsC	>sp|P0AGI1|RBSC_ECOLI Ribose import permease protein RbsC OS=Escherichia coli (strain K12) GN=rbsC PE=1 SV=1	33.451	321	0.00045005	3.731	1	1	1	1	4
1136	P0AGI8	trkA	Trk system potassium uptake protein TrkA	>sp|P0AGI8|TRKA_ECOLI Trk system potassium uptake protein TrkA OS=Escherichia coli (strain K12) GN=trkA PE=1 SV=1	50.367	458	0	20.883	3	3	3	1	9.2
1137	P0AGJ2	trmH	tRNA (guanosine(18)-2-O)-methyltransferase	>sp|P0AGJ2|TRMH_ECOLI tRNA (guanosine(18)-2-O)-methyltransferase OS=Escherichia coli (strain K12) GN=trmH PE=1 SV=1	25.343	229	0.00044964	3.7211	2	2	2	1	21
1138	P0AGJ5	yfiF	Uncharacterized tRNA/rRNA methyltransferase YfiF	>sp|P0AGJ5|YFIF_ECOLI Uncharacterized tRNA/rRNA methyltransferase YfiF OS=Escherichia coli (strain K12) GN=yfiF PE=1 SV=1	37.784	345	0	196.99	8	8	8	1	32.5																																0.045013
1139	P0AGJ9	tyrS	Tyrosine--tRNA ligase	>sp|P0AGJ9|SYY_ECOLI Tyrosine--tRNA ligase OS=Escherichia coli (strain K12) GN=tyrS PE=1 SV=2	47.526	424	0	323.31	16	16	16	1	47.6												0.01419		0.017593	0.020247	0.020378	0.037313														0.016387		0.02374	0.043985
1140	P0AGK1	ubiA	4-hydroxybenzoate octaprenyltransferase	>sp|P0AGK1|UBIA_ECOLI 4-hydroxybenzoate octaprenyltransferase OS=Escherichia coli (strain K12) GN=ubiA PE=1 SV=1	32.511	290	0	15.732	3	3	3	1	12.4
1141	P0AGK4	yhbY	RNA-binding protein YhbY	>sp|P0AGK4|YHBY_ECOLI RNA-binding protein YhbY OS=Escherichia coli (strain K12) GN=yhbY PE=1 SV=1	10.784	97	0	37.631	3	3	3	1	40.2
1142	P0AGK8	iscR	HTH-type transcriptional regulator IscR	>sp|P0AGK8|ISCR_ECOLI HTH-type transcriptional regulator IscR OS=Escherichia coli (strain K12) GN=iscR PE=1 SV=1	17.336	162	0	113.5	2	2	2	1	27.2									0.17623	0.203		0.22635	0.33911	0.34686	0.42778	0.51023	0.89842															0.56697		1.1141
1143	P0AGL7	rsmE	Ribosomal RNA small subunit methyltransferase E	>sp|P0AGL7|RSME_ECOLI Ribosomal RNA small subunit methyltransferase E OS=Escherichia coli (strain K12) GN=rsmE PE=1 SV=1	26.978	243	0	103.98	5	5	5	1	28
1144	P0AGM0	yhhT	UPF0118 inner membrane protein YhhT	>sp|P0AGM0|YHHT_ECOLI Putative transport protein YhhT OS=Escherichia coli (strain K12) GN=yhhT PE=1 SV=1	38.522	349	0.0017582	2.7406	1	1	1	1	3.2
1145	P0AGM7	uraA	Uracil permease	>sp|P0AGM7|URAA_ECOLI Uracil permease OS=Escherichia coli (strain K12) GN=uraA PE=1 SV=1	45.06	429	0	32.891	2	2	2	1	7.2
1146	P0C018	rplR	50S ribosomal protein L18	>sp|P0C018|RL18_ECOLI 50S ribosomal protein L18 OS=Escherichia coli (strain K12) GN=rplR PE=1 SV=1	12.769	117	0	125.67	4	4	4	1	45.3					0.010478	0.014032	0.01869	0.026919	0.031174	0.032569	0.043093	0.055203	0.061302	0.077421	0.088743	0.10004	0.19352						0.0060315	0.010391	0.014747	0.017573	0.022113	0.029803	0.039568	0.046454	0.062616	0.077475	0.091561	0.1867
1147	P0C037	yaiE	UPF0345 protein YaiE	>sp|P0C037|PPNP_ECOLI Pyrimidine/purine nucleoside phosphorylase OS=Escherichia coli (strain K12) GN=ppnP PE=1 SV=1	10.234	94	0	21.692	1	1	1	1	11.7
1148	P0C054	ibpA	Small heat shock protein IbpA	>sp|P0C054|IBPA_ECOLI Small heat shock protein IbpA OS=Escherichia coli (strain K12) GN=ibpA PE=1 SV=1	15.774	137	0	42.41	2	2	2	1	18.2																																0.6221	0.82634	2.6833
1149	P0C058	ibpB	Small heat shock protein IbpB	>sp|P0C058|IBPB_ECOLI Small heat shock protein IbpB OS=Escherichia coli (strain K12) GN=ibpB PE=1 SV=1	16.093	142	0	41.75	2	2	2	1	27.5
1150	P0C066	mltC	Membrane-bound lytic murein transglycosylase C	>sp|P0C066|MLTC_ECOLI Membrane-bound lytic murein transglycosylase C OS=Escherichia coli (strain K12) GN=mltC PE=1 SV=1	40.112	359	0	50.539	6	6	6	1	33.1
1151	P0C077	relE	mRNA interferase RelE	>sp|P0C077|RELE_ECOLI mRNA interferase toxin RelE OS=Escherichia coli (strain K12) GN=relE PE=1 SV=1	11.225	95	0	143.41	9	9	9	1	89.5																	0.16123																0.069707	0.13505
1152	P0C093	slmA	Nucleoid occlusion factor SlmA	>sp|P0C093|SLMA_ECOLI Nucleoid occlusion factor SlmA OS=Escherichia coli (strain K12) GN=slmA PE=1 SV=1	22.836	198	0	73.111	3	3	3	1	33.3
1153	P0C0K3	rdoA	Protein RdoA	>sp|P0C0K3|SRKA_ECOLI Stress response kinase A OS=Escherichia coli (strain K12) GN=srkA PE=1 SV=1	38.12	328	0	25.564	3	3	3	1	14
1154	P0C0L2	osmC	Peroxiredoxin OsmC	>sp|P0C0L2|OSMC_ECOLI Peroxiredoxin OsmC OS=Escherichia coli (strain K12) GN=osmC PE=1 SV=2	15.088	143	0	323.31	7	7	7	1	58.7								0.0090571	0.0099477	0.011256	0.013299	0.014516	0.016158	0.017211	0.018786	0.018399	0.020447										0.0092455		0.011589	0.013095	0.013512	0.015209	0.015872	0.02096
1155	P0C0L7	proP	Proline/betaine transporter	>sp|P0C0L7|PROP_ECOLI Proline/betaine transporter OS=Escherichia coli (strain K12) GN=proP PE=1 SV=1	54.845	500	0	323.31	9	9	9	1	18.2							0.014165	0.02161	0.023381	0.027123	0.029769	0.033993	0.033867	0.041931	0.055145	0.056376	0.1132						0.0066195	0.013881	0.015877	0.019294	0.021812	0.024933	0.030413	0.037968	0.045542	0.056481	0.06484	0.15454
1156	P0C0L9	iscX	Protein IscX	>sp|P0C0L9|ISCX_ECOLI Protein IscX OS=Escherichia coli (strain K12) GN=iscX PE=1 SV=1	7.7315	66	0	6.0827	1	1	1	1	31.8
1157	P0C0R7	rlmE	Ribosomal RNA large subunit methyltransferase E	>sp|P0C0R7|RLME_ECOLI Ribosomal RNA large subunit methyltransferase E OS=Escherichia coli (strain K12) GN=rlmE PE=1 SV=1	23.335	209	0	289.62	9	9	9	1	56													0.058397		0.11851	0.11944	0.2593									0.031803	0.034285	0.050028	0.057932	0.065656	0.079062	0.10683	0.12375	0.27883
1158	P0C0S1	mscS	Small-conductance mechanosensitive channel	>sp|P0C0S1|MSCS_ECOLI Small-conductance mechanosensitive channel OS=Escherichia coli (strain K12) GN=mscS PE=1 SV=1	30.896	286	0	323.31	4	4	4	1	26.6									0.0057644	0.0066712	0.0083892	0.0094385	0.010307	0.011961	0.01383	0.014693	0.020505													0.0073112			0.012509	0.02254
1159	P0C0U4	rimK	Ribosomal protein S6--L-glutamate ligase	>sp|P0C0U4|RIMK_ECOLI Ribosomal protein S6--L-glutamate ligase OS=Escherichia coli (strain K12) GN=rimK PE=1 SV=1	32.436	300	0	6.0726	3	3	3	1	26.7
1160	P0C0V0	degP	Periplasmic serine endoprotease DegP	>sp|P0C0V0|DEGP_ECOLI Periplasmic serine endoprotease DegP OS=Escherichia coli (strain K12) GN=degP PE=1 SV=1	49.354	474	0	323.31	19	19	19	1	52.5										0.01313		0.027521	0.020605	0.033535	0.035028	0.047876	0.051706														0.024153	0.028651	0.025845	0.050504
1161	P0C8J6	gatY	D-tagatose-1,6-bisphosphate aldolase subunit GatY	>sp|P0C8J6|GATY_ECOLI D-tagatose-1,6-bisphosphate aldolase subunit GatY OS=Escherichia coli (strain K12) GN=gatY PE=1 SV=1	30.812	284	0	323.31	12	12	12	1	41.2
1162	P0C8J8	gatZ	D-tagatose-1,6-bisphosphate aldolase subunit GatZ	>sp|P0C8J8|GATZ_ECOLI D-tagatose-1,6-bisphosphate aldolase subunit GatZ OS=Escherichia coli (strain K12) GN=gatZ PE=1 SV=1	47.108	420	0	24.734	5	5	5	1	29.5
1163	P0C960	emtA	Endo-type membrane-bound lytic murein transglycosylase A	>sp|P0C960|EMTA_ECOLI Endo-type membrane-bound lytic murein transglycosylase A OS=Escherichia coli (strain K12) GN=emtA PE=1 SV=1	22.226	203	0	25.873	6	6	6	1	55.7
1164	P0CB39	eptC	Phosphoethanolamine transferase EptC	>sp|P0CB39|EPTC_ECOLI Phosphoethanolamine transferase EptC OS=Escherichia coli (strain K12) GN=eptC PE=1 SV=1	66.609	577	0	323.31	19	19	19	1	54.2
1165	P0CE48;P0CE47	tufB;tufA	Elongation factor Tu 2;Elongation factor Tu 1	>sp|P0CE48|EFTU2_ECOLI Elongation factor Tu 2 OS=Escherichia coli (strain K12) GN=tufB PE=1 SV=1;>sp|P0CE47|EFTU1_ECOLI Elongation factor Tu 1 OS=Escherichia coli (strain K12) GN=tufA PE=1 SV=1	43.313	394;394	0	323.31	24;24	24;24	24;24	2	69		0.00088354		0.0017731	0.0030594	0.0032579	0.0042985	0.0058644	0.0076261	0.0068381	0.0087172	0.010585	0.011884	0.014062	0.017849	0.020009	0.041556				0.0015536	0.0022102	0.002152	0.0031885	0.0040118	0.0057453	0.0062802	0.0076558	0.011802	0.01174	0.014859	0.018069	0.020018	0.042434
1166	P0CF93;P0CF92;P0CF91	insL3;insL2;insL1	Putative transposase InsL for insertion sequence element IS186C;Putative transposase InsL for insertion sequence element IS186B;Putative transposase InsL for insertion sequence element IS186A	>sp|P0CF93|INSL3_ECOLI Putative transposase InsL for insertion sequence element IS186C OS=Escherichia coli (strain K12) GN=insL3 PE=3 SV=1;>sp|P0CF92|INSL2_ECOLI Putative transposase InsL for insertion sequence element IS186B OS=Escherichia coli (strain K1	40.908	370;370;370	0.0021901	2.6422	2;2;2	2;2;2	2;2;2	3	6.8
1167	P0CG19	rph	Inactive ribonuclease PH	>sp|P0CG19|RNPH_ECOLI Inactive ribonuclease PH OS=Escherichia coli (strain K12) GN=rph PE=3 SV=1	24.425	228	0.00044663	3.4595	1	1	1	1	7
1168	P0CK95	yghJ	Putative lipoprotein AcfD homolog	>sp|P0CK95|ACFD_ECOLI Putative lipoprotein AcfD homolog OS=Escherichia coli (strain K12) GN=yghJ PE=3 SV=1	167.24	1520	0	63.845	21	21	21	1	23.5
1169	P0DM85	crfC	Clamp-binding protein CrfC	>sp|P0DM85|CRFC_ECOLI Clamp-binding protein CrfC OS=Escherichia coli (strain K12) GN=crfC PE=1 SV=1	84.37	742	0	5.6012	3	3	3	1	5
1170	P0DMC5	rcsC	Sensor histidine kinase RcsC	>sp|P0DMC5|RCSC_ECOLI Sensor histidine kinase RcsC OS=Escherichia coli (strain K12) GN=rcsC PE=1 SV=1	106.51	949	0	125.22	10	10	10	1	17.2
1171	P0DMC7	rcsB	Transcriptional regulatory protein RcsB	>sp|P0DMC7|RCSB_ECOLI Transcriptional regulatory protein RcsB OS=Escherichia coli (strain K12) GN=rcsB PE=1 SV=1	23.67	216	0	323.31	12	12	12	1	71.3											0.019996	0.025322	0.026925	0.031288	0.035216	0.038614	0.077617												0.019906	0.021676	0.024337	0.032958	0.034191	0.094507
1172	P0DMC9	rcsA	Transcriptional regulatory protein RcsA	>sp|P0DMC9|RCSA_ECOLI Transcriptional regulatory protein RcsA OS=Escherichia coli (strain K12) GN=rcsA PE=1 SV=1	23.516	207	0	22.754	2	2	2	1	11.6
1173	P0DP89			>sp|P0DP89|ILVGP_ECOLI Putative acetolactate synthase isozyme 2 large subunit OS=Escherichia coli (strain K12) GN=ilvG PE=5 SV=1	34.506	327	0	96.406	4	4	4	1	23.5
1174	P10100	rlpA	Rare lipoprotein A	>sp|P10100|RLPA_ECOLI Endolytic peptidoglycan transglycosylase RlpA OS=Escherichia coli (strain K12) GN=rlpA PE=1 SV=1	37.528	362	0	148.57	4	4	4	1	30.4
1175	P10121	ftsY	Signal recognition particle receptor FtsY	>sp|P10121|FTSY_ECOLI Signal recognition particle receptor FtsY OS=Escherichia coli (strain K12) GN=ftsY PE=1 SV=1	54.513	497	0	323.31	17	17	17	1	41.9																																		0.055133
1176	P10346	glnQ	Glutamine transport ATP-binding protein GlnQ	>sp|P10346|GLNQ_ECOLI Glutamine transport ATP-binding protein GlnQ OS=Escherichia coli (strain K12) GN=glnQ PE=1 SV=1	26.731	240	0	323.31	11	11	11	1	74.2										0.0058751	0.0093535	0.0094601	0.01216	0.014595	0.015401	0.019471	0.035684													0.0085106	0.011951	0.014195	0.016647	0.029396
1177	P10371	hisA	1-(5-phosphoribosyl)-5-[(5-phosphoribosylamino)methylideneamino] imidazole-4-carboxamide isomerase	>sp|P10371|HIS4_ECOLI 1-(5-phosphoribosyl)-5-[(5-phosphoribosylamino)methylideneamino] imidazole-4-carboxamide isomerase OS=Escherichia coli (strain K12) GN=hisA PE=3 SV=2	26.032	245	0	223.57	5	5	5	1	30.6
1178	P10378	entE	Enterobactin synthase component E;2,3-dihydroxybenzoate-AMP ligase;S-dihydroxybenzoyltransferase	>sp|P10378|ENTE_ECOLI Enterobactin synthase component E OS=Escherichia coli (strain K12) GN=entE PE=1 SV=3	59.111	536	0	92.899	7	7	7	1	27.1
1179	P10384	fadL	Long-chain fatty acid transport protein	>sp|P10384|FADL_ECOLI Long-chain fatty acid transport protein OS=Escherichia coli (strain K12) GN=fadL PE=1 SV=5	48.541	446	0	323.31	7	7	7	1	29.6
1180	P10408	secA	Protein translocase subunit SecA	>sp|P10408|SECA_ECOLI Protein translocase subunit SecA OS=Escherichia coli (strain K12) GN=secA PE=1 SV=2	102.02	901	0	323.31	30	30	30	1	50.8													0.013185	0.01663	0.015997	0.01584	0.030377												0.012102		0.015806	0.02085	0.020598	0.041062
1181	P10441	lpxB	Lipid-A-disaccharide synthase	>sp|P10441|LPXB_ECOLI Lipid-A-disaccharide synthase OS=Escherichia coli (strain K12) GN=lpxB PE=1 SV=2	42.382	382	0	138.55	10	10	10	1	44.2
1182	P10442	rnhB	Ribonuclease HII	>sp|P10442|RNH2_ECOLI Ribonuclease HII OS=Escherichia coli (strain K12) GN=rnhB PE=1 SV=2	21.526	198	0	6.5055	4	4	4	1	27.3
1183	P10443	dnaE	DNA polymerase III subunit alpha	>sp|P10443|DPO3A_ECOLI DNA polymerase III subunit alpha OS=Escherichia coli (strain K12) GN=dnaE PE=1 SV=1	129.9	1160	0	144.49	24	24	24	1	33.8
1184	P10805	envY	Porin thermoregulatory protein EnvY	>sp|P10805|ENVY_ECOLI Porin thermoregulatory protein EnvY OS=Escherichia coli (strain K12) GN=envY PE=4 SV=2	29.019	253	0.0013263	2.9148	1	1	1	1	5.1
1185	P10902	nadB	L-aspartate oxidase	>sp|P10902|NADB_ECOLI L-aspartate oxidase OS=Escherichia coli (strain K12) GN=nadB PE=1 SV=4	60.337	540	0	159.1	6	6	6	1	23.5
1186	P10907	ugpC	sn-glycerol-3-phosphate import ATP-binding protein UgpC	>sp|P10907|UGPC_ECOLI sn-glycerol-3-phosphate import ATP-binding protein UgpC OS=Escherichia coli (strain K12) GN=ugpC PE=1 SV=3	39.523	356	0	47.971	5	5	5	1	36.2
1187	P10908	ugpQ	Glycerophosphoryl diester phosphodiesterase	>sp|P10908|UGPQ_ECOLI Glycerophosphodiester phosphodiesterase, cytoplasmic OS=Escherichia coli (strain K12) GN=ugpQ PE=1 SV=1	27.409	247	0	35.373	6	6	6	1	29.1
1188	P11071	aceK	Isocitrate dehydrogenase kinase/phosphatase	>sp|P11071|ACEK_ECOLI Isocitrate dehydrogenase kinase/phosphatase OS=Escherichia coli (strain K12) GN=aceK PE=1 SV=2	67.698	578	0	40.779	4	4	4	1	11.8
1189	P11446	argC	N-acetyl-gamma-glutamyl-phosphate reductase	>sp|P11446|ARGC_ECOLI N-acetyl-gamma-glutamyl-phosphate reductase OS=Escherichia coli (strain K12) GN=argC PE=1 SV=1	35.952	334	0	323.31	9	9	9	1	46.1
1190	P11447	argH	Argininosuccinate lyase	>sp|P11447|ARLY_ECOLI Argininosuccinate lyase OS=Escherichia coli (strain K12) GN=argH PE=1 SV=3	50.318	457	0	323.31	13	13	13	1	42.7
1191	P11454	entF	Enterobactin synthase component F	>sp|P11454|ENTF_ECOLI Enterobactin synthase component F OS=Escherichia coli (strain K12) GN=entF PE=1 SV=3	141.99	1293	0	152.92	8	8	8	1	14
1192	P11458	nadA	Quinolinate synthase A	>sp|P11458|NADA_ECOLI Quinolinate synthase A OS=Escherichia coli (strain K12) GN=nadA PE=1 SV=3	38.24	347	0	74.937	7	7	7	1	35.7																																		0.28116
1193	P11551	fucP	L-fucose-proton symporter	>sp|P11551|FUCP_ECOLI L-fucose-proton symporter OS=Escherichia coli (strain K12) GN=fucP PE=1 SV=3	47.544	438	0.0093897	1.8515	2	2	2	1	5.9
1194	P11557	damX	Protein DamX	>sp|P11557|DAMX_ECOLI Cell division protein DamX OS=Escherichia coli (strain K12) GN=damX PE=1 SV=2	46.161	428	0	323.31	13	13	13	1	48.8														0.023759	0.026621	0.02934	0.047981														0.017578		0.026851	0.056927
1195	P11875	argS	Arginine--tRNA ligase	>sp|P11875|SYR_ECOLI Arginine--tRNA ligase OS=Escherichia coli (strain K12) GN=argS PE=1 SV=1	64.682	577	0	323.31	23	23	23	1	51.5														0.026004	0.024707		0.041375																0.028587	0.053829
1196	P11880	murF	UDP-N-acetylmuramoyl-tripeptide--D-alanyl-D-alanine ligase	>sp|P11880|MURF_ECOLI UDP-N-acetylmuramoyl-tripeptide--D-alanyl-D-alanine ligase OS=Escherichia coli (strain K12) GN=murF PE=1 SV=2	47.447	452	0	256.69	11	11	11	1	42.5
1197	P12008	aroC	Chorismate synthase	>sp|P12008|AROC_ECOLI Chorismate synthase OS=Escherichia coli (strain K12) GN=aroC PE=1 SV=4	39.137	361	0	323.31	10	10	10	1	60.9
1198	P12281	moeA	Molybdopterin molybdenumtransferase	>sp|P12281|MOEA_ECOLI Molybdopterin molybdenumtransferase OS=Escherichia coli (strain K12) GN=moeA PE=1 SV=1	44.067	411	0	7.865	3	3	3	1	6.3
1199	P12282	moeB	Molybdopterin-synthase adenylyltransferase	>sp|P12282|MOEB_ECOLI Molybdopterin-synthase adenylyltransferase OS=Escherichia coli (strain K12) GN=moeB PE=1 SV=1	26.719	249	0	10.96	3	3	3	1	13.7
1200	P12295	ung	Uracil-DNA glycosylase	>sp|P12295|UNG_ECOLI Uracil-DNA glycosylase OS=Escherichia coli (strain K12) GN=ung PE=1 SV=2	25.693	229	0	67.249	3	3	3	1	24.5
1201	P12758	udp	Uridine phosphorylase	>sp|P12758|UDP_ECOLI Uridine phosphorylase OS=Escherichia coli (strain K12) GN=udp PE=1 SV=3	27.159	253	0	279.61	7	7	7	1	34.8												0.0072	0.0093155	0.010054		0.012251	0.017613
1202	P12994	ybhB	UPF0098 protein YbhB	>sp|P12994|YBHB_ECOLI UPF0098 protein YbhB OS=Escherichia coli (strain K12) GN=ybhB PE=1 SV=2	17.085	158	0	55.107	3	3	3	1	32.9
1203	P12995	bioA	Adenosylmethionine-8-amino-7-oxononanoate aminotransferase	>sp|P12995|BIOA_ECOLI Adenosylmethionine-8-amino-7-oxononanoate aminotransferase OS=Escherichia coli (strain K12) GN=bioA PE=1 SV=2	47.335	429	0	99.402	5	5	5	1	20.7
1204	P12996	bioB	Biotin synthase	>sp|P12996|BIOB_ECOLI Biotin synthase OS=Escherichia coli (strain K12) GN=bioB PE=1 SV=2	38.648	346	0	31.678	7	7	7	1	35.5
1205	P12998	bioF	8-amino-7-oxononanoate synthase	>sp|P12998|BIOF_ECOLI 8-amino-7-oxononanoate synthase OS=Escherichia coli (strain K12) GN=bioF PE=1 SV=1	41.594	384	0.0034889	2.4276	1	1	1	1	3.1
1206	P13000	bioD1	ATP-dependent dethiobiotin synthetase BioD 1	>sp|P13000|BIOD1_ECOLI ATP-dependent dethiobiotin synthetase BioD 1 OS=Escherichia coli (strain K12) GN=bioD1 PE=1 SV=3	24.139	225	0	91.542	4	4	4	1	22.2																	0.077985																	0.13322
1207	P13001	bioH	Pimeloyl-[acyl-carrier protein] methyl ester esterase	>sp|P13001|BIOH_ECOLI Pimeloyl-[acyl-carrier protein] methyl ester esterase OS=Escherichia coli (strain K12) GN=bioH PE=1 SV=1	28.505	256	0	65.439	4	4	4	1	19.1
1208	P13009	metH	Methionine synthase	>sp|P13009|METH_ECOLI Methionine synthase OS=Escherichia coli (strain K12) GN=metH PE=1 SV=5	136	1227	0	323.31	29	29	29	1	41.1
1209	P13016	ampD	1,6-anhydro-N-acetylmuramyl-L-alanine amidase AmpD	>sp|P13016|AMPD_ECOLI 1,6-anhydro-N-acetylmuramyl-L-alanine amidase AmpD OS=Escherichia coli (strain K12) GN=ampD PE=2 SV=1	20.536	183	0	4.8405	2	2	2	1	16.9
1210	P13024	fdhE	Protein FdhE	>sp|P13024|FDHE_ECOLI Protein FdhE OS=Escherichia coli (strain K12) GN=fdhE PE=1 SV=2	34.746	309	0	74.524	5	5	5	1	25.6
1211	P13029	katG	Catalase-peroxidase	>sp|P13029|KATG_ECOLI Catalase-peroxidase OS=Escherichia coli (strain K12) GN=katG PE=1 SV=2	80.023	726	0	323.31	22	22	22	1	49.6														0.010203			0.020492															0.010391		0.018295
1212	P13033	glpB	Anaerobic glycerol-3-phosphate dehydrogenase subunit B	>sp|P13033|GLPB_ECOLI Anaerobic glycerol-3-phosphate dehydrogenase subunit B OS=Escherichia coli (strain K12) GN=glpB PE=1 SV=1	45.357	419	0.0043328	2.3418	1	1	1	1	1.9
1213	P13035	glpD	Aerobic glycerol-3-phosphate dehydrogenase	>sp|P13035|GLPD_ECOLI Aerobic glycerol-3-phosphate dehydrogenase OS=Escherichia coli (strain K12) GN=glpD PE=1 SV=3	56.75	501	0	323.31	16	16	16	1	47.9						0.0090655	0.012618	0.014962	0.018723	0.019772	0.023098	0.028624	0.029322	0.033793	0.036954	0.039115	0.057335								0.014328	0.012418	0.016921	0.020072	0.026677	0.027691	0.03124	0.039899	0.038444	0.058677
1214	P13036	fecA	Fe(3+) dicitrate transport protein FecA	>sp|P13036|FECA_ECOLI Fe(3+) dicitrate transport protein FecA OS=Escherichia coli (strain K12) GN=fecA PE=1 SV=2	85.321	774	0	97.326	11	11	11	1	22.2
1215	P13039	fes	Enterochelin esterase	>sp|P13039|FES_ECOLI Enterochelin esterase OS=Escherichia coli (strain K12) GN=fes PE=1 SV=2	45.651	400	0	61.985	3	3	3	1	14.5
1216	P13445	rpoS	RNA polymerase sigma factor RpoS	>sp|P13445|RPOS_ECOLI RNA polymerase sigma factor RpoS OS=Escherichia coli (strain K12) GN=rpoS PE=1 SV=3	37.971	330	0	34.561	5	5	5	1	20.6																																		0.11867
1217	P13458	sbcC	Nuclease SbcCD subunit C	>sp|P13458|SBCC_ECOLI Nuclease SbcCD subunit C OS=Escherichia coli (strain K12) GN=sbcC PE=1 SV=1	118.72	1048	0	64.703	6	6	6	1	10.6
1218	P13482	treA	Periplasmic trehalase	>sp|P13482|TREA_ECOLI Periplasmic trehalase OS=Escherichia coli (strain K12) GN=treA PE=1 SV=1	63.636	565	0	323.31	13	13	13	1	42.3
1219	P13518	csrD	RNase E specificity factor CsrD	>sp|P13518|CSRD_ECOLI RNase E specificity factor CsrD OS=Escherichia coli (strain K12) GN=csrD PE=1 SV=2	73.338	646	0	35.677	6	6	6	1	13.9
1220	P13656	chiA	Probable bifunctional chitinase/lysozyme;Chitinase;Lysozyme	>sp|P13656|CHIA_ECOLI Probable bifunctional chitinase/lysozyme OS=Escherichia coli (strain K12) GN=chiA PE=1 SV=2	97.057	897	0	40.361	17	17	17	1	32.1
1221	P13669	mngR	Mannosyl-D-glycerate transport/metabolism system repressor MngR	>sp|P13669|MNGR_ECOLI Mannosyl-D-glycerate transport/metabolism system repressor MngR OS=Escherichia coli (strain K12) GN=mngR PE=1 SV=1	28.273	240	0	20.984	7	7	7	1	31.7
1222	P13857	rimL	Ribosomal-protein-serine acetyltransferase	>sp|P13857|RIML_ECOLI Ribosomal-protein-serine acetyltransferase OS=Escherichia coli (strain K12) GN=rimL PE=1 SV=1	20.68	179	0	177.24	6	6	6	1	57
1223	P14081	selB	Selenocysteine-specific elongation factor	>sp|P14081|SELB_ECOLI Selenocysteine-specific elongation factor OS=Escherichia coli (strain K12) GN=selB PE=1 SV=3	68.867	614	0	323.31	13	13	13	1	37.5
1224	P14175	proV	Glycine betaine/L-proline transport ATP-binding protein ProV	>sp|P14175|PROV_ECOLI Glycine betaine/proline betaine transport system ATP-binding protein ProV OS=Escherichia coli (strain K12) GN=proV PE=1 SV=1	44.162	400	0	4.6709	5	5	5	1	13.2
1225	P14294	topB	DNA topoisomerase 3	>sp|P14294|TOP3_ECOLI DNA topoisomerase 3 OS=Escherichia coli (strain K12) GN=topB PE=1 SV=1	73.216	653	0	17.908	7	7	7	1	20.7
1226	P14375	zraR	Transcriptional regulatory protein ZraR	>sp|P14375|ZRAR_ECOLI Transcriptional regulatory protein ZraR OS=Escherichia coli (strain K12) GN=zraR PE=1 SV=2	48.394	441	0	14.29	5	5	5	1	15.4
1227	P14407	fumB	Fumarate hydratase class I, anaerobic	>sp|P14407|FUMB_ECOLI Fumarate hydratase class I, anaerobic OS=Escherichia coli (strain K12) GN=fumB PE=1 SV=2	60.105	548	0.00044803	3.5762	13	4	4	1	33.4
1228	P14900	murD	UDP-N-acetylmuramoylalanine--D-glutamate ligase	>sp|P14900|MURD_ECOLI UDP-N-acetylmuramoylalanine--D-glutamate ligase OS=Escherichia coli (strain K12) GN=murD PE=1 SV=3	46.973	438	0	190.59	7	7	7	1	29
1229	P15028	fecB	Fe(3+) dicitrate-binding periplasmic protein	>sp|P15028|FECB_ECOLI Fe(3+) dicitrate-binding periplasmic protein OS=Escherichia coli (strain K12) GN=fecB PE=2 SV=3	33.146	300	0	26.075	4	4	4	1	20.3
1230	P15034	pepP	Xaa-Pro aminopeptidase	>sp|P15034|AMPP_ECOLI Xaa-Pro aminopeptidase OS=Escherichia coli (strain K12) GN=pepP PE=1 SV=2	49.815	441	0	282.51	6	6	6	1	26.3
1231	P15038	helD	Helicase IV	>sp|P15038|HELD_ECOLI DNA helicase IV OS=Escherichia coli (strain K12) GN=helD PE=1 SV=2	77.975	684	0	177.28	13	13	13	1	26.2
1232	P15042	ligA	DNA ligase	>sp|P15042|DNLJ_ECOLI DNA ligase OS=Escherichia coli (strain K12) GN=ligA PE=1 SV=2	73.605	671	0	173.53	15	15	15	1	34.4
1233	P15047	entA	2,3-dihydro-2,3-dihydroxybenzoate dehydrogenase	>sp|P15047|ENTA_ECOLI 2,3-dihydro-2,3-dihydroxybenzoate dehydrogenase OS=Escherichia coli (strain K12) GN=entA PE=1 SV=1	26.249	248	0	18.457	3	3	3	1	12.9
1234	P15067	glgX	Glycogen debranching enzyme	>sp|P15067|GLGX_ECOLI Glycogen debranching enzyme OS=Escherichia coli (strain K12) GN=glgX PE=1 SV=3	73.576	657	0	64.527	6	6	6	1	17.2
1235	P15078	cstA	Carbon starvation protein A	>sp|P15078|CSTA_ECOLI Carbon starvation protein A OS=Escherichia coli (strain K12) GN=cstA PE=1 SV=3	75.104	701	0	149.27	6	6	6	1	11
1236	P15082	srlR	Glucitol operon repressor	>sp|P15082|SRLR_ECOLI Glucitol operon repressor OS=Escherichia coli (strain K12) GN=srlR PE=1 SV=1	28.236	257	0	67.024	9	9	9	1	47.1
1237	P15254	purL	Phosphoribosylformylglycinamidine synthase	>sp|P15254|PUR4_ECOLI Phosphoribosylformylglycinamidine synthase OS=Escherichia coli (strain K12) GN=purL PE=1 SV=3	141.4	1295	0	323.31	28	28	28	1	29.8
1238	P15286	flk	Flagellar regulator flk	>sp|P15286|FLK_ECOLI Flagellar regulator flk OS=Escherichia coli (strain K12) GN=flk PE=3 SV=2	36.668	331	0	6.3205	7	7	7	1	34.4
1239	P15288	pepD	Cytosol non-specific dipeptidase	>sp|P15288|PEPD_ECOLI Cytosol non-specific dipeptidase OS=Escherichia coli (strain K12) GN=pepD PE=1 SV=3	52.915	485	0	323.31	16	16	16	1	46.4											0.0075161	0.010099	0.008959	0.01352	0.016106	0.013475	0.022838																	0.03044
1240	P15373	prlF	Antitoxin PrlF	>sp|P15373|PRLF_ECOLI Antitoxin PrlF OS=Escherichia coli (strain K12) GN=prlF PE=1 SV=1	12.359	111	0	28.578	3	3	3	1	38.7																											0.17144			0.39083			0.51555	1.7456
1241	P15639	purH	Bifunctional purine biosynthesis protein PurH;Phosphoribosylaminoimidazolecarboxamide formyltransferase;IMP cyclohydrolase	>sp|P15639|PUR9_ECOLI Bifunctional purine biosynthesis protein PurH OS=Escherichia coli (strain K12) GN=purH PE=1 SV=1	57.329	529	0	323.31	19	19	19	1	63.3
1242	P15640	purD	Phosphoribosylamine--glycine ligase	>sp|P15640|PUR2_ECOLI Phosphoribosylamine--glycine ligase OS=Escherichia coli (strain K12) GN=purD PE=1 SV=2	45.94	429	0	323.31	15	15	15	1	64.8
1243	P15723	dgt	Deoxyguanosinetriphosphate triphosphohydrolase	>sp|P15723|DGTP_ECOLI Deoxyguanosinetriphosphate triphosphohydrolase OS=Escherichia coli (strain K12) GN=dgt PE=1 SV=4	59.382	505	0	27.941	6	6	6	1	21.4
1244	P15770	aroE	Shikimate dehydrogenase	>sp|P15770|AROE_ECOLI Shikimate dehydrogenase (NADP(+)) OS=Escherichia coli (strain K12) GN=aroE PE=1 SV=1	29.413	272	0	79.759	5	5	5	1	16.5
1245	P15877	gcd	Quinoprotein glucose dehydrogenase	>sp|P15877|DHG_ECOLI Quinoprotein glucose dehydrogenase OS=Escherichia coli (strain K12) GN=gcd PE=1 SV=3	86.746	796	0	323.31	28	28	28	1	59.7													0.019174	0.016468	0.019255	0.021104	0.029944											0.039324			0.018251	0.021918	0.01634	0.035633
1246	P15977	malQ	4-alpha-glucanotransferase	>sp|P15977|MALQ_ECOLI 4-alpha-glucanotransferase OS=Escherichia coli (strain K12) GN=malQ PE=1 SV=2	78.503	694	0	164.18	19	19	19	1	38.6
1247	P15993	aroP	Aromatic amino acid transport protein AroP	>sp|P15993|AROP_ECOLI Aromatic amino acid transport protein AroP OS=Escherichia coli (strain K12) GN=aroP PE=1 SV=3	49.69	457	0	44.91	3	3	3	1	4.2
1248	P16095	sdaA	L-serine dehydratase 1	>sp|P16095|SDHL_ECOLI L-serine dehydratase 1 OS=Escherichia coli (strain K12) GN=sdaA PE=1 SV=3	48.906	454	0	21.395	5	5	3	1	12.1									0.15119				0.19917		0.26349	0.26234
1249	P16384	miaA	tRNA dimethylallyltransferase	>sp|P16384|MIAA_ECOLI tRNA dimethylallyltransferase OS=Escherichia coli (strain K12) GN=miaA PE=1 SV=2	35.065	316	0	16.159	3	3	3	1	11.7
1250	P16456	selD	Selenide, water dikinase	>sp|P16456|SELD_ECOLI Selenide, water dikinase OS=Escherichia coli (strain K12) GN=selD PE=1 SV=1	36.687	347	0	323.31	11	11	11	1	48.1																																		0.034288
1251	P16525	tus	DNA replication terminus site-binding protein	>sp|P16525|TUS_ECOLI DNA replication terminus site-binding protein OS=Escherichia coli (strain K12) GN=tus PE=1 SV=1	35.783	309	0	30.344	6	6	6	1	26.5
1252	P16528	iclR	Acetate operon repressor	>sp|P16528|ICLR_ECOLI Transcriptional repressor IclR OS=Escherichia coli (strain K12) GN=iclR PE=1 SV=1	29.739	274	0	10.127	4	4	4	1	21.2
1253	P16659	proS	Proline--tRNA ligase	>sp|P16659|SYP_ECOLI Proline--tRNA ligase OS=Escherichia coli (strain K12) GN=proS PE=1 SV=4	63.692	572	0	323.31	19	19	19	1	61.4									0.0077639		0.011345	0.01218	0.013712	0.015654	0.017013	0.017586	0.036438													0.012219	0.016541	0.014628	0.0171	0.034284
1254	P16676	cysA	Sulfate/thiosulfate import ATP-binding protein CysA	>sp|P16676|CYSA_ECOLI Sulfate/thiosulfate import ATP-binding protein CysA OS=Escherichia coli (strain K12) GN=cysA PE=1 SV=2	41.058	365	0	146.42	5	5	5	1	21.1															0.061798																			0.10663
1255	P16681	phnB	Protein PhnB	>sp|P16681|PHNB_ECOLI Protein PhnB OS=Escherichia coli (strain K12) GN=phnB PE=4 SV=1	16.171	147	0	44.959	6	6	6	1	64.6
1256	P16691	phnO	Protein PhnO	>sp|P16691|PHNO_ECOLI Aminoalkylphosphonate N-acetyltransferase OS=Escherichia coli (strain K12) GN=phnO PE=1 SV=1	16.57	144	0	19.019	1	1	1	1	16.7
1257	P16700	cysP	Thiosulfate-binding protein	>sp|P16700|CYSP_ECOLI Thiosulfate-binding protein OS=Escherichia coli (strain K12) GN=cysP PE=1 SV=1	37.614	338	0	323.31	18	18	18	1	68								0.014683		0.019566	0.024424	0.027737	0.02978	0.034455	0.045386	0.046559	0.084254								0.013248	0.015752		0.023051	0.030705	0.036146	0.046681	0.054183	0.066303	0.13987
1258	P16703	cysM	Cysteine synthase B	>sp|P16703|CYSM_ECOLI Cysteine synthase B OS=Escherichia coli (strain K12) GN=cysM PE=1 SV=1	32.664	303	0	323.31	7	7	7	1	44.9											0.022705			0.034838	0.039361	0.049436	0.093465															0.04732	0.052983	0.11539
1259	P16869	fhuE	FhuE receptor	>sp|P16869|FHUE_ECOLI FhuE receptor OS=Escherichia coli (strain K12) GN=fhuE PE=1 SV=2	81.232	729	0	323.31	14	14	14	1	41.7
1260	P16926	mreC	Cell shape-determining protein MreC	>sp|P16926|MREC_ECOLI Cell shape-determining protein MreC OS=Escherichia coli (strain K12) GN=mreC PE=1 SV=1	39.53	367	0	87.837	5	5	5	1	21.5
1261	P17115	gutQ	Arabinose 5-phosphate isomerase GutQ	>sp|P17115|GUTQ_ECOLI Arabinose 5-phosphate isomerase GutQ OS=Escherichia coli (strain K12) GN=gutQ PE=1 SV=3	34.031	321	0	56.615	4	4	4	1	16.2
1262	P17117	nfsA	Oxygen-insensitive NADPH nitroreductase	>sp|P17117|NFSA_ECOLI Oxygen-insensitive NADPH nitroreductase OS=Escherichia coli (strain K12) GN=nfsA PE=1 SV=2	26.8	240	0	78.762	5	5	5	1	43.3																																		0.0048177
1263	P17169	glmS	Glutamine--fructose-6-phosphate aminotransferase [isomerizing]	>sp|P17169|GLMS_ECOLI Glutamine--fructose-6-phosphate aminotransferase [isomerizing] OS=Escherichia coli (strain K12) GN=glmS PE=1 SV=4	66.894	609	0	323.31	13	13	13	1	40.1												0.010541	0.0087121				0.01964																	0.015954
1264	P17315	cirA	Colicin I receptor	>sp|P17315|CIRA_ECOLI Colicin I receptor OS=Escherichia coli (strain K12) GN=cirA PE=1 SV=2	73.895	663	0	323.31	25	25	25	1	51.4
1265	P17334	chbC	N,N-diacetylchitobiose permease IIC component	>sp|P17334|PTQC_ECOLI PTS system N,N-diacetylchitobiose-specific EIIC component OS=Escherichia coli (strain K12) GN=chbC PE=1 SV=2	48.332	452	0	4.9807	2	2	2	1	3.8
1266	P17411	chbF	6-phospho-beta-glucosidase	>sp|P17411|CHBF_ECOLI 6-phospho-beta-glucosidase OS=Escherichia coli (strain K12) GN=chbF PE=1 SV=4	50.512	450	0	19.568	9	9	9	1	30.9
1267	P17443	murG	UDP-N-acetylglucosamine--N-acetylmuramyl-(pentapeptide) pyrophosphoryl-undecaprenol N-acetylglucosamine transferase	>sp|P17443|MURG_ECOLI UDP-N-acetylglucosamine--N-acetylmuramyl-(pentapeptide) pyrophosphoryl-undecaprenol N-acetylglucosamine transferase OS=Escherichia coli (strain K12) GN=murG PE=1 SV=3	37.814	355	0	120.23	5	5	5	1	23.1
1268	P17444	betA	Oxygen-dependent choline dehydrogenase	>sp|P17444|BETA_ECOLI Oxygen-dependent choline dehydrogenase OS=Escherichia coli (strain K12) GN=betA PE=1 SV=1	61.877	556	0	6.138	3	3	3	1	12.1
1269	P17445	betB	NAD/NADP-dependent betaine aldehyde dehydrogenase	>sp|P17445|BETB_ECOLI NAD/NADP-dependent betaine aldehyde dehydrogenase OS=Escherichia coli (strain K12) GN=betB PE=1 SV=3	52.911	490	0	116.02	10	10	10	1	29.8
1270	P17802	mutY	A/G-specific adenine glycosylase	>sp|P17802|MUTY_ECOLI Adenine DNA glycosylase OS=Escherichia coli (strain K12) GN=mutY PE=1 SV=1	39.149	350	0.001766	2.8534	5	5	5	1	22.3
1271	P17846	cysI	Sulfite reductase [NADPH] hemoprotein beta-component	>sp|P17846|CYSI_ECOLI Sulfite reductase [NADPH] hemoprotein beta-component OS=Escherichia coli (strain K12) GN=cysI PE=1 SV=4	63.997	570	0	323.31	24	24	24	1	75.3										0.043433	0.023118	0.02692	0.057229	0.035592	0.037932	0.041181	0.072304											0.028424		0.036289	0.037205	0.037622	0.044403	0.085307
1272	P17854	cysH	Phosphoadenosine phosphosulfate reductase	>sp|P17854|CYSH_ECOLI Phosphoadenosine phosphosulfate reductase OS=Escherichia coli (strain K12) GN=cysH PE=1 SV=3	27.975	244	0	323.31	13	13	13	1	55.3											0.056529	0.05269	0.053883	0.067325	0.083661	0.080872	0.14289										0.03128	0.047685	0.04825	0.05373	0.073849	0.079547	0.083932	0.16645
1273	P17888	priA	Primosomal protein N	>sp|P17888|PRIA_ECOLI Primosomal protein N OS=Escherichia coli (strain K12) GN=priA PE=1 SV=2	81.654	732	0	70.958	7	7	7	1	16.9
1274	P17952	murC	UDP-N-acetylmuramate--L-alanine ligase	>sp|P17952|MURC_ECOLI UDP-N-acetylmuramate--L-alanine ligase OS=Escherichia coli (strain K12) GN=murC PE=1 SV=2	53.625	491	0	131.44	5	5	5	1	16.1																	0.054315																	0.057474
1275	P17993	ubiG	Ubiquinone biosynthesis O-methyltransferase	>sp|P17993|UBIG_ECOLI Ubiquinone biosynthesis O-methyltransferase OS=Escherichia coli (strain K12) GN=ubiG PE=1 SV=1	26.555	240	0	323.31	11	11	11	1	74.6																														0.023404	0.024366		0.030547
1276	P18133	pncB	Nicotinate phosphoribosyltransferase	>sp|P18133|PNCB_ECOLI Nicotinate phosphoribosyltransferase OS=Escherichia coli (strain K12) GN=pncB PE=1 SV=3	45.897	400	0	212.92	11	11	11	1	35.5
1277	P18196	minC	Septum site-determining protein MinC	>sp|P18196|MINC_ECOLI Septum site-determining protein MinC OS=Escherichia coli (strain K12) GN=minC PE=1 SV=1	24.775	231	0	180.86	8	8	8	1	51.5
1278	P18335	argD	Acetylornithine/succinyldiaminopimelate aminotransferase	>sp|P18335|ARGD_ECOLI Acetylornithine/succinyldiaminopimelate aminotransferase OS=Escherichia coli (strain K12) GN=argD PE=1 SV=4	43.766	406	0	323.31	12	12	12	1	52.7														0.04616			0.049205																0.007447
1279	P18843	nadE	NH(3)-dependent NAD(+) synthetase	>sp|P18843|NADE_ECOLI NH(3)-dependent NAD(+) synthetase OS=Escherichia coli (strain K12) GN=nadE PE=1 SV=2	30.636	275	0	323.31	15	15	15	1	75.3														0.013439			0.021931
1280	P18956	ggt	Gamma-glutamyltranspeptidase;Gamma-glutamyltranspeptidase large chain;Gamma-glutamyltranspeptidase small chain	>sp|P18956|GGT_ECOLI Glutathione hydrolase proenzyme OS=Escherichia coli (strain K12) GN=ggt PE=1 SV=1	61.767	580	0	323.31	26	26	26	1	59
1281	P19318	narY	Respiratory nitrate reductase 2 beta chain	>sp|P19318|NARY_ECOLI Respiratory nitrate reductase 2 beta chain OS=Escherichia coli (strain K12) GN=narY PE=1 SV=2	58.557	514	0.0030554	2.4517	2	2	1	1	6
1282	P19319	narZ	Respiratory nitrate reductase 2 alpha chain	>sp|P19319|NARZ_ECOLI Respiratory nitrate reductase 2 alpha chain OS=Escherichia coli (strain K12) GN=narZ PE=1 SV=5	140.23	1246	0	6.4228	2	1	1	1	2.4
1283	P19624	pdxA	4-hydroxythreonine-4-phosphate dehydrogenase	>sp|P19624|PDXA_ECOLI 4-hydroxythreonine-4-phosphate dehydrogenase OS=Escherichia coli (strain K12) GN=pdxA PE=1 SV=1	35.113	329	0	53.717	5	5	5	1	32.8
1284	P19636	eutC	Ethanolamine ammonia-lyase light chain	>sp|P19636|EUTC_ECOLI Ethanolamine ammonia-lyase light chain OS=Escherichia coli (strain K12) GN=eutC PE=1 SV=2	31.781	295	0	30.639	6	6	6	1	29.8
1285	P19642	malX	PTS system maltose- and glucose-specific EIICB component;Maltose and glucose permease IIC component;Maltose- and glucose-specific phosphotransferase enzyme IIB component	>sp|P19642|PTOCB_ECOLI PTS system maltose-specific EIICB component OS=Escherichia coli (strain K12) GN=malX PE=1 SV=3	56.626	530	0.00044643	3.4549	2	2	2	1	4.7
1286	P19768	insJ	Insertion element IS150 uncharacterized 19.7 kDa protein	>sp|P19768|INSJ_ECOLI Insertion element IS150 protein InsJ OS=Escherichia coli (strain K12) GN=insJ PE=3 SV=1	19.725	173	0.00044723	3.5204	2	2	2	1	14.5
1287	P19926	agp	Glucose-1-phosphatase	>sp|P19926|AGP_ECOLI Glucose-1-phosphatase OS=Escherichia coli (strain K12) GN=agp PE=1 SV=1	45.682	413	0	323.31	15	15	15	1	55.4
1288	P19934	tolA	Protein TolA	>sp|P19934|TOLA_ECOLI Protein TolA OS=Escherichia coli (strain K12) GN=tolA PE=1 SV=1	43.156	421	0	304.61	17	17	17	1	39																	0.088292														0.055437			0.090537
1289	P20083	parE	DNA topoisomerase 4 subunit B	>sp|P20083|PARE_ECOLI DNA topoisomerase 4 subunit B OS=Escherichia coli (strain K12) GN=parE PE=1 SV=3	70.243	630	0	211.84	18	18	18	1	40.6
1290	P20099	bisC	Biotin sulfoxide reductase	>sp|P20099|BISC_ECOLI Biotin sulfoxide reductase OS=Escherichia coli (strain K12) GN=bisC PE=1 SV=3	85.85	777	0	53.23	10	10	10	1	21.1
1291	P20605	fic	Probable adenosine monophosphate-protein transferase fic	>sp|P20605|FIC_ECOLI Probable adenosine monophosphate-protein transferase fic OS=Escherichia coli (strain K12) GN=fic PE=1 SV=1	22.96	200	0	38.295	1	1	1	1	10
1292	P20966	fruA	PTS system fructose-specific EIIBC component;Fructose-specific phosphotransferase enzyme IIB component;Fructose permease IIC component	>sp|P20966|PTFBC_ECOLI PTS system fructose-specific EIIBBC component OS=Escherichia coli (strain K12) GN=fruA PE=1 SV=1	57.518	563	0	323.31	15	15	15	1	43.7																																		0.097691
1293	P21151	fadA	3-ketoacyl-CoA thiolase	>sp|P21151|FADA_ECOLI 3-ketoacyl-CoA thiolase FadA OS=Escherichia coli (strain K12) GN=fadA PE=1 SV=3	40.876	387	0	65.744	4	4	4	1	19.9
1294	P21156	cysD	Sulfate adenylyltransferase subunit 2	>sp|P21156|CYSD_ECOLI Sulfate adenylyltransferase subunit 2 OS=Escherichia coli (strain K12) GN=cysD PE=1 SV=3	35.188	302	0	323.31	9	9	9	1	43					0.01187	0.016748	0.020103	0.027298	0.028315	0.029899	0.035506	0.038804	0.03739	0.041919	0.053622	0.054538	0.071506								0.019554		0.029415	0.029536	0.034157	0.038838	0.043462	0.047883	0.052966	0.070391
1295	P21165	pepQ	Xaa-Pro dipeptidase	>sp|P21165|PEPQ_ECOLI Xaa-Pro dipeptidase OS=Escherichia coli (strain K12) GN=pepQ PE=1 SV=2	50.176	443	0	323.31	11	11	11	1	41.1
1296	P21169	speC	Ornithine decarboxylase, constitutive	>sp|P21169|DCOR_ECOLI Constitutive ornithine decarboxylase OS=Escherichia coli (strain K12) GN=speC PE=1 SV=2	79.415	711	0	115.3	13	13	11	1	27.1
1297	P21170	speA	Biosynthetic arginine decarboxylase	>sp|P21170|SPEA_ECOLI Biosynthetic arginine decarboxylase OS=Escherichia coli (strain K12) GN=speA PE=1 SV=2	73.898	658	0	323.31	10	10	10	1	24.8																	0.020573																	0.022701
1298	P21177	fadB	Fatty acid oxidation complex subunit alpha;Enoyl-CoA hydratase/Delta(3)-cis-Delta(2)-trans-enoyl-CoA isomerase/3-hydroxybutyryl-CoA epimerase;3-hydroxyacyl-CoA dehydrogenase	>sp|P21177|FADB_ECOLI Fatty acid oxidation complex subunit alpha OS=Escherichia coli (strain K12) GN=fadB PE=1 SV=2	79.593	729	0	274.79	24	24	24	1	47.1
1299	P21179	katE	Catalase HPII	>sp|P21179|CATE_ECOLI Catalase HPII OS=Escherichia coli (strain K12) GN=katE PE=1 SV=1	84.162	753	0	323.31	24	24	24	1	49.3												0.022587	0.041237				0.015554
1300	P21189	polB	DNA polymerase II	>sp|P21189|DPO2_ECOLI DNA polymerase II OS=Escherichia coli (strain K12) GN=polB PE=1 SV=2	90.051	783	0	5.151	3	3	3	1	4.7
1301	P21338	rna	Ribonuclease I	>sp|P21338|RNI_ECOLI Ribonuclease I OS=Escherichia coli (strain K12) GN=rna PE=1 SV=1	29.617	268	0	101.64	7	7	7	1	45.9
1302	P21345	gltP	Proton glutamate symport protein	>sp|P21345|GLTP_ECOLI Proton/glutamate-aspartate symporter OS=Escherichia coli (strain K12) GN=gltP PE=1 SV=2	47.159	437	0	22.132	3	3	3	1	5
1303	P21362	yciF	Protein YciF	>sp|P21362|YCIF_ECOLI Protein YciF OS=Escherichia coli (strain K12) GN=yciF PE=1 SV=1	18.597	166	0	97.306	6	6	6	1	62.7
1304	P21363	yciE	Protein YciE	>sp|P21363|YCIE_ECOLI Protein YciE OS=Escherichia coli (strain K12) GN=yciE PE=1 SV=1	18.961	168	0	21.324	4	4	4	1	41.7
1305	P21367	ycaC	Uncharacterized protein YcaC	>sp|P21367|YCAC_ECOLI Probable hydrolase YcaC OS=Escherichia coli (strain K12) GN=ycaC PE=1 SV=1	23.1	208	0	323.31	7	7	7	1	46.6
1306	P21499	rnr	Ribonuclease R	>sp|P21499|RNR_ECOLI Ribonuclease R OS=Escherichia coli (strain K12) GN=rnr PE=1 SV=2	92.108	813	0	323.31	24	24	24	1	43.3												0.057284		0.065607	0.092243	0.074767	0.16836									0.051518					0.074179	0.045567	0.1266	0.22517
1307	P21507	srmB	ATP-dependent RNA helicase SrmB	>sp|P21507|SRMB_ECOLI ATP-dependent RNA helicase SrmB OS=Escherichia coli (strain K12) GN=srmB PE=1 SV=1	49.914	444	0	323.31	12	12	12	1	42.6														0.027667	0.035704	0.039421	0.060511													0.019694	0.024823	0.027673	0.035586	0.064305
1308	P21513	rne	Ribonuclease E	>sp|P21513|RNE_ECOLI Ribonuclease E OS=Escherichia coli (strain K12) GN=rne PE=1 SV=6	118.2	1061	0	323.31	20	20	20	1	39.5										0.016882	0.03374		0.039281	0.046	0.044601	0.053235	0.12632								0.015666		0.023509	0.025923	0.027543	0.040134	0.052241	0.053107	0.064014	0.17291
1309	P21514	yahA	Cyclic di-GMP phosphodiesterase YahA	>sp|P21514|YAHA_ECOLI Cyclic di-GMP phosphodiesterase YahA OS=Escherichia coli (strain K12) GN=yahA PE=1 SV=2	40.724	362	0	47.546	5	5	5	1	17.7
1310	P21517	malZ	Maltodextrin glucosidase	>sp|P21517|MALZ_ECOLI Maltodextrin glucosidase OS=Escherichia coli (strain K12) GN=malZ PE=1 SV=5	69.04	604	0	34.27	6	6	6	1	17.7
1311	P21599	pykA	Pyruvate kinase II	>sp|P21599|KPYK2_ECOLI Pyruvate kinase II OS=Escherichia coli (strain K12) GN=pykA PE=1 SV=3	51.357	480	0	323.31	16	16	16	1	46.2										0.01049	0.011458	0.01314	0.014624	0.016761	0.019494	0.022014	0.026549										0.0079892	0.0097439		0.010856	0.015378	0.01696	0.018241	0.033754
1312	P21645	lpxD	UDP-3-O-(3-hydroxymyristoyl)glucosamine N-acyltransferase	>sp|P21645|LPXD_ECOLI UDP-3-O-(3-hydroxymyristoyl)glucosamine N-acyltransferase OS=Escherichia coli (strain K12) GN=lpxD PE=1 SV=2	36.038	341	0	323.31	6	6	6	1	37.8															0.020863	0.020087	0.031958
1313	P21693	dbpA	ATP-dependent RNA helicase DbpA	>sp|P21693|DBPA_ECOLI ATP-dependent RNA helicase DbpA OS=Escherichia coli (strain K12) GN=dbpA PE=1 SV=2	49.187	457	0	13.2	1	1	1	1	5
1314	P21829	ybhA	Pyridoxal phosphate phosphatase YbhA	>sp|P21829|YBHA_ECOLI Pyridoxal phosphate phosphatase YbhA OS=Escherichia coli (strain K12) GN=ybhA PE=1 SV=3	30.201	272	0	49.639	4	4	4	1	16.9
1315	P21865	kdpD	Sensor protein KdpD	>sp|P21865|KDPD_ECOLI Sensor protein KdpD OS=Escherichia coli (strain K12) GN=kdpD PE=1 SV=2	98.717	894	0	101.66	9	9	9	1	23.3
1316	P21888	cysS	Cysteine--tRNA ligase	>sp|P21888|SYC_ECOLI Cysteine--tRNA ligase OS=Escherichia coli (strain K12) GN=cysS PE=1 SV=2	52.202	461	0	323.31	11	11	11	1	49.2											0.010805				0.018082		0.031314
1317	P21889	aspS	Aspartate--tRNA ligase	>sp|P21889|SYD_ECOLI Aspartate--tRNA ligase OS=Escherichia coli (strain K12) GN=aspS PE=1 SV=1	65.913	590	0	323.31	21	21	21	1	56.6								0.0070962		0.0089743		0.01278	0.014175	0.016565	0.019634	0.021767	0.035664										0.0070591	0.0076242	0.010261	0.01167	0.016587	0.019056	0.023632	0.04968
1318	P21893	recJ	Single-stranded-DNA-specific exonuclease RecJ	>sp|P21893|RECJ_ECOLI Single-stranded-DNA-specific exonuclease RecJ OS=Escherichia coli (strain K12) GN=recJ PE=1 SV=2	63.388	577	0	50.693	4	4	4	1	12.5
1319	P22106	asnB	Asparagine synthetase B [glutamine-hydrolyzing]	>sp|P22106|ASNB_ECOLI Asparagine synthetase B [glutamine-hydrolyzing] OS=Escherichia coli (strain K12) GN=asnB PE=1 SV=3	62.658	554	0	323.31	26	26	26	1	60.1
1320	P22186	mraZ	Transcriptional regulator MraZ	>sp|P22186|MRAZ_ECOLI Transcriptional regulator MraZ OS=Escherichia coli (strain K12) GN=mraZ PE=1 SV=1	17.386	152	0	57.797	4	4	4	1	38.8
1321	P22188	murE	UDP-N-acetylmuramoyl-L-alanyl-D-glutamate--2,6-diaminopimelate ligase	>sp|P22188|MURE_ECOLI UDP-N-acetylmuramoyl-L-alanyl-D-glutamate--2,6-diaminopimelate ligase OS=Escherichia coli (strain K12) GN=murE PE=1 SV=2	53.343	495	0	297.51	9	9	9	1	40
1322	P22255	cysQ	3(2),5-bisphosphate nucleotidase CysQ	>sp|P22255|CYSQ_ECOLI 3(2),5-bisphosphate nucleotidase CysQ OS=Escherichia coli (strain K12) GN=cysQ PE=1 SV=2	27.176	246	0	323.31	9	9	9	1	70.7
1323	P22256	gabT	4-aminobutyrate aminotransferase GabT	>sp|P22256|GABT_ECOLI 4-aminobutyrate aminotransferase GabT OS=Escherichia coli (strain K12) GN=gabT PE=1 SV=1	45.774	426	0	194.52	11	11	11	1	43.2
1324	P22259	pckA	Phosphoenolpyruvate carboxykinase [ATP]	>sp|P22259|PCKA_ECOLI Phosphoenolpyruvate carboxykinase (ATP) OS=Escherichia coli (strain K12) GN=pckA PE=1 SV=2	59.643	540	0	323.31	27	27	27	1	82.4
1325	P22523	mukB	Chromosome partition protein MukB	>sp|P22523|MUKB_ECOLI Chromosome partition protein MukB OS=Escherichia coli (strain K12) GN=mukB PE=1 SV=2	170.23	1486	0	323.31	18	18	18	1	24.4
1326	P22524	mukE	Chromosome partition protein MukE	>sp|P22524|MUKE_ECOLI Chromosome partition protein MukE OS=Escherichia coli (strain K12) GN=mukE PE=1 SV=5	26.974	234	0	70.158	2	2	2	1	11.5																													0.018286					0.067665
1327	P22525	ycbB	Probable L,D-transpeptidase YcbB	>sp|P22525|YCBB_ECOLI Probable L,D-transpeptidase YcbB OS=Escherichia coli (strain K12) GN=ycbB PE=3 SV=2	67.812	615	0	175.96	7	7	7	1	23.7
1328	P22634	murI	Glutamate racemase	>sp|P22634|MURI_ECOLI Glutamate racemase OS=Escherichia coli (strain K12) GN=murI PE=1 SV=2	31.002	285	0	22.093	4	4	4	1	19.6
1329	P22729	livM	High-affinity branched-chain amino acid transport system permease protein LivM	>sp|P22729|LIVM_ECOLI High-affinity branched-chain amino acid transport system permease protein LivM OS=Escherichia coli (strain K12) GN=livM PE=3 SV=2	46.269	425	0.0017644	2.8067	2	2	2	1	10.4
1330	P22731	livF	High-affinity branched-chain amino acid transport ATP-binding protein LivF	>sp|P22731|LIVF_ECOLI High-affinity branched-chain amino acid transport ATP-binding protein LivF OS=Escherichia coli (strain K12) GN=livF PE=1 SV=2	26.31	237	0	323.31	7	7	7	1	45.6
1331	P22939	ispA	Farnesyl diphosphate synthase	>sp|P22939|ISPA_ECOLI Farnesyl diphosphate synthase OS=Escherichia coli (strain K12) GN=ispA PE=1 SV=1	32.159	299	0	168.67	9	9	9	1	39.1
1332	P23003	trmA	tRNA/tmRNA (uracil-C(5))-methyltransferase	>sp|P23003|TRMA_ECOLI tRNA/tmRNA (uracil-C(5))-methyltransferase OS=Escherichia coli (strain K12) GN=trmA PE=1 SV=1	41.966	366	0	253.69	9	9	9	1	48.4
1333	P23173	tnaB	Low affinity tryptophan permease	>sp|P23173|TNAB_ECOLI Low affinity tryptophan permease OS=Escherichia coli (strain K12) GN=tnaB PE=1 SV=1	45.21	415	0	4.6884	1	1	1	1	3.4
1334	P23200	mglC	Galactoside transport system permease protein MglC	>sp|P23200|MGLC_ECOLI Galactoside transport system permease protein MglC OS=Escherichia coli (strain K12) GN=mglC PE=1 SV=1	35.55	336	0	4.7847	2	2	2	1	6
1335	P23256	malY	Protein MalY;Cystathionine beta-lyase MalY;Maltose regulon modulator	>sp|P23256|MALY_ECOLI Protein MalY OS=Escherichia coli (strain K12) GN=malY PE=1 SV=1	43.641	390	0	65.276	9	9	9	1	34.6
1336	P23305	yigA	Uncharacterized protein YigA	>sp|P23305|YIGA_ECOLI Uncharacterized protein YigA OS=Escherichia coli (strain K12) GN=yigA PE=4 SV=1	26.728	235	0	29.731	1	1	1	1	11.1
1337	P23331	tdk	Thymidine kinase	>sp|P23331|KITH_ECOLI Thymidine kinase OS=Escherichia coli (strain K12) GN=tdk PE=3 SV=1	23.456	205	0	45.04	5	5	5	1	42
1338	P23367	mutL	DNA mismatch repair protein MutL	>sp|P23367|MUTL_ECOLI DNA mismatch repair protein MutL OS=Escherichia coli (strain K12) GN=mutL PE=1 SV=2	67.923	615	0	135.47	10	10	10	1	25.2
1339	P23522	garL	5-keto-4-deoxy-D-glucarate aldolase	>sp|P23522|GARL_ECOLI 5-keto-4-deoxy-D-glucarate aldolase OS=Escherichia coli (strain K12) GN=garL PE=1 SV=2	27.384	256	0	6.7437	3	3	3	1	16.4
1340	P23524	garK	Glycerate 2-kinase	>sp|P23524|GLXK1_ECOLI Glycerate 2-kinase OS=Escherichia coli (strain K12) GN=garK PE=1 SV=2	39.104	381	0	36.492	6	6	6	1	22.8
1341	P23538	ppsA	Phosphoenolpyruvate synthase	>sp|P23538|PPSA_ECOLI Phosphoenolpyruvate synthase OS=Escherichia coli (strain K12) GN=ppsA PE=1 SV=5	87.434	792	0	323.31	18	18	18	1	38.9									0.0076941		0.0076541	0.0093632	0.010551	0.0098203	0.010275	0.01118	0.012114										0.017645				0.05512
1342	P23721	serC	Phosphoserine aminotransferase	>sp|P23721|SERC_ECOLI Phosphoserine aminotransferase OS=Escherichia coli (strain K12) GN=serC PE=1 SV=4	39.783	362	0	323.31	16	16	16	1	68.2											0.0055412	0.0052324		0.0077881	0.0079899	0.0091906	0.011682														0.0078087		0.0084464	0.015788
1343	P23827	eco	Ecotin	>sp|P23827|ECOT_ECOLI Ecotin OS=Escherichia coli (strain K12) GN=eco PE=1 SV=1	18.192	162	0	160.79	11	11	11	1	76.5
1344	P23830	pssA	CDP-diacylglycerol--serine O-phosphatidyltransferase	>sp|P23830|PSS_ECOLI CDP-diacylglycerol--serine O-phosphatidyltransferase OS=Escherichia coli (strain K12) GN=pssA PE=1 SV=2	52.801	451	0	323.31	13	13	13	1	47.2																																		0.035963
1345	P23836	phoP	Transcriptional regulatory protein PhoP	>sp|P23836|PHOP_ECOLI Transcriptional regulatory protein PhoP OS=Escherichia coli (strain K12) GN=phoP PE=1 SV=1	25.535	223	0	323.31	8	8	8	1	52.9																	0.060604																0.041838	0.10619
1346	P23837	phoQ	Sensor protein PhoQ	>sp|P23837|PHOQ_ECOLI Sensor protein PhoQ OS=Escherichia coli (strain K12) GN=phoQ PE=1 SV=1	55.299	486	0	43.442	10	10	10	1	43
1347	P23839	yicC	UPF0701 protein YicC	>sp|P23839|YICC_ECOLI UPF0701 protein YicC OS=Escherichia coli (strain K12) GN=yicC PE=1 SV=2	33.175	287	0	270.1	9	9	9	1	48.8
1348	P23840	dinD	DNA-damage-inducible protein D	>sp|P23840|DIND_ECOLI DNA damage-inducible protein D OS=Escherichia coli (strain K12) GN=dinD PE=4 SV=1	31.078	274	0	5.1236	3	3	3	1	22.3
1349	P23842	yfeA	Uncharacterized protein YfeA	>sp|P23842|YFEA_ECOLI Uncharacterized protein YfeA OS=Escherichia coli (strain K12) GN=yfeA PE=2 SV=2	83.523	729	0	114.93	8	8	8	1	16.6
1350	P23843	oppA	Periplasmic oligopeptide-binding protein	>sp|P23843|OPPA_ECOLI Periplasmic oligopeptide-binding protein OS=Escherichia coli (strain K12) GN=oppA PE=1 SV=2	60.898	543	0	323.31	33	33	33	1	71.3				0.0056027	0.0095667	0.0095921	0.012304	0.016295	0.018036	0.020391	0.024715	0.030533	0.032958	0.04169	0.04864	0.052131	0.089657						0.0097018	0.010872	0.011838	0.017116	0.015344	0.023246	0.024967	0.029402	0.041301	0.05212	0.067656	0.16816
1351	P23845	cysN	Sulfate adenylyltransferase subunit 1	>sp|P23845|CYSN_ECOLI Sulfate adenylyltransferase subunit 1 OS=Escherichia coli (strain K12) GN=cysN PE=1 SV=1	52.558	475	0	323.31	7	7	7	1	26.9								0.024686	0.024699	0.027166	0.034287	0.036036	0.038536	0.045799	0.048834	0.051298	0.063538						0.014068		0.019019	0.023164	0.026933	0.03282	0.029521	0.039773	0.049247	0.047278	0.058097	0.067649
1352	P23847	dppA	Periplasmic dipeptide transport protein	>sp|P23847|DPPA_ECOLI Periplasmic dipeptide transport protein OS=Escherichia coli (strain K12) GN=dppA PE=1 SV=1	60.293	535	0	323.31	33	33	33	1	78.1																	0.0098676							0.20655									0.066353	0.01169
1353	P23865	prc	Tail-specific protease	>sp|P23865|PRC_ECOLI Tail-specific protease OS=Escherichia coli (strain K12) GN=prc PE=1 SV=2	76.662	682	0	323.31	34	34	34	1	60																																		0.044718
1354	P23869	ppiB	Peptidyl-prolyl cis-trans isomerase B	>sp|P23869|PPIB_ECOLI Peptidyl-prolyl cis-trans isomerase B OS=Escherichia coli (strain K12) GN=ppiB PE=1 SV=2	18.153	164	0	212.92	7	7	7	1	57.9						0.0089677	0.01013	0.014239		0.016793		0.024522	0.023318	0.030104	0.033193	0.036498	0.061789							0.006994	0.0093085	0.011136	0.011403	0.014157	0.018697	0.020209	0.023778	0.030872	0.032937	0.067116
1355	P23871	hemH	Ferrochelatase	>sp|P23871|HEMH_ECOLI Ferrochelatase OS=Escherichia coli (strain K12) GN=hemH PE=1 SV=3	35.884	320	0	93.609	4	4	4	1	31.9
1356	P23872	aes	Acetyl esterase	>sp|P23872|AES_ECOLI Acetyl esterase OS=Escherichia coli (strain K12) GN=aes PE=1 SV=3	36.034	319	0	6.2382	2	2	2	1	10.7
1357	P23873	hipB	Antitoxin HipB	>sp|P23873|HIPB_ECOLI Antitoxin HipB OS=Escherichia coli (strain K12) GN=hipB PE=1 SV=1	10.016	88	0	18.352	4	4	4	1	55.7
1358	P23874	hipA	Serine/threonine-protein kinase HipA	>sp|P23874|HIPA_ECOLI Serine/threonine-protein kinase toxin HipA OS=Escherichia coli (strain K12) GN=hipA PE=1 SV=2	49.275	440	0	323.31	16	16	16	1	66.8					0.0040167	0.0047206	0.0066764	0.0092557	0.010865	0.011507	0.014821	0.016729	0.018129	0.022094	0.029623	0.031716	0.076123					0.0051363	0.0070914	0.0091627	0.012695	0.015784	0.015457	0.019902	0.025866	0.032058	0.042337	0.05463	0.067479	0.19629
1359	P23878	fepC	Ferric enterobactin transport ATP-binding protein FepC	>sp|P23878|FEPC_ECOLI Ferric enterobactin transport ATP-binding protein FepC OS=Escherichia coli (strain K12) GN=fepC PE=2 SV=2	29.784	271	0	57.821	5	5	5	1	33.9
1360	P23882	fmt	Methionyl-tRNA formyltransferase	>sp|P23882|FMT_ECOLI Methionyl-tRNA formyltransferase OS=Escherichia coli (strain K12) GN=fmt PE=1 SV=4	34.168	315	0	323.31	8	8	8	1	39.7
1361	P23883	puuC	Aldehyde dehydrogenase PuuC	>sp|P23883|PUUC_ECOLI NADP/NAD-dependent aldehyde dehydrogenase PuuC OS=Escherichia coli (strain K12) GN=puuC PE=1 SV=2	53.418	495	0	101.3	8	8	8	1	37
1362	P23893	hemL	Glutamate-1-semialdehyde 2,1-aminomutase	>sp|P23893|GSA_ECOLI Glutamate-1-semialdehyde 2,1-aminomutase OS=Escherichia coli (strain K12) GN=hemL PE=1 SV=2	45.366	426	0	323.31	6	6	6	1	29.6																0.01297	0.024541
1363	P23894	htpX	Protease HtpX	>sp|P23894|HTPX_ECOLI Protease HtpX OS=Escherichia coli (strain K12) GN=htpX PE=1 SV=1	31.923	293	0	115.33	4	4	4	1	18.4													0.043943	0.065644	0.076349	0.065323	0.12329											0.058485		0.080052	0.10177		0.14099	0.25232
1364	P23908	argE	Acetylornithine deacetylase	>sp|P23908|ARGE_ECOLI Acetylornithine deacetylase OS=Escherichia coli (strain K12) GN=argE PE=1 SV=2	42.347	383	0	101.51	4	4	4	1	15.7
1365	P23909	mutS	DNA mismatch repair protein MutS	>sp|P23909|MUTS_ECOLI DNA mismatch repair protein MutS OS=Escherichia coli (strain K12) GN=mutS PE=1 SV=1	95.246	853	0	223.29	8	8	8	1	19.1
1366	P23910	araJ	Protein AraJ	>sp|P23910|ARAJ_ECOLI Putative transporter AraJ OS=Escherichia coli (strain K12) GN=araJ PE=1 SV=1	41.926	394	0	9.2471	1	1	1	1	3
1367	P23917	mak	Fructokinase	>sp|P23917|MAK_ECOLI Fructokinase OS=Escherichia coli (strain K12) GN=mak PE=1 SV=2	32.499	302	0	42.275	5	5	5	1	18.5
1368	P23930	lnt	Apolipoprotein N-acyltransferase	>sp|P23930|LNT_ECOLI Apolipoprotein N-acyltransferase OS=Escherichia coli (strain K12) GN=lnt PE=1 SV=1	57.065	512	0	323.31	9	9	9	1	22.5																																		0.073811
1369	P24077	entS	Enterobactin exporter EntS	>sp|P24077|ENTS_ECOLI Enterobactin exporter EntS OS=Escherichia coli (strain K12) GN=entS PE=1 SV=2	43.281	416	0	9.3642	1	1	1	1	2.6
1370	P24171	dcp	Peptidyl-dipeptidase dcp	>sp|P24171|DCP_ECOLI Dipeptidyl carboxypeptidase OS=Escherichia coli (strain K12) GN=dcp PE=1 SV=4	77.515	681	0	323.31	14	14	14	1	41.4
1371	P24173	rfaC	Lipopolysaccharide heptosyltransferase 1	>sp|P24173|RFAC_ECOLI Lipopolysaccharide heptosyltransferase 1 OS=Escherichia coli (strain K12) GN=rfaC PE=1 SV=1	35.543	319	0	91.402	13	13	13	1	77.1
1372	P24174	manC	Mannose-1-phosphate guanylyltransferase	>sp|P24174|MANC_ECOLI Mannose-1-phosphate guanylyltransferase OS=Escherichia coli (strain K12) GN=manC PE=3 SV=3	53.016	478	0	14.714	6	6	6	1	19.9
1373	P24175	manB	Phosphomannomutase	>sp|P24175|MANB_ECOLI Phosphomannomutase OS=Escherichia coli (strain K12) GN=manB PE=3 SV=1	50.462	456	0	84.614	7	7	7	1	30.3
1374	P24177	acrD	Probable aminoglycoside efflux pump	>sp|P24177|ACRD_ECOLI Probable aminoglycoside efflux pump OS=Escherichia coli (strain K12) GN=acrD PE=3 SV=3	113.05	1037	0	83.094	9	9	9	1	11.3
1375	P24178	yffB	Protein YffB	>sp|P24178|YFFB_ECOLI Protein YffB OS=Escherichia coli (strain K12) GN=yffB PE=1 SV=1	13.6	118	0	209.99	5	5	5	1	45.8															0.061083		0.096592																	0.11536
1376	P24182	accC	Biotin carboxylase	>sp|P24182|ACCC_ECOLI Biotin carboxylase OS=Escherichia coli (strain K12) GN=accC PE=1 SV=2	49.32	449	0	323.31	20	20	20	1	75.3												0.0097596			0.015894		0.033187													0.011078	0.012629	0.015886	0.01804	0.040103
1377	P24186	folD	Bifunctional protein FolD;Methylenetetrahydrofolate dehydrogenase;Methenyltetrahydrofolate cyclohydrolase	>sp|P24186|FOLD_ECOLI Bifunctional protein FolD OS=Escherichia coli (strain K12) GN=folD PE=1 SV=4	31.043	288	0	241.26	8	8	8	1	38.5
1378	P24188	yceA	UPF0176 protein YceA	>sp|P24188|YCEA_ECOLI UPF0176 protein YceA OS=Escherichia coli (strain K12) GN=yceA PE=1 SV=2	39.781	350	0	15.258	6	6	6	1	18.9
1379	P24193	hypE	Hydrogenase isoenzymes formation protein HypE	>sp|P24193|HYPE_ECOLI Hydrogenase isoenzymes formation protein HypE OS=Escherichia coli (strain K12) GN=hypE PE=1 SV=2	35.092	336	0	30.174	4	4	4	1	20.8
1380	P24197	ygiD	Uncharacterized protein YgiD	>sp|P24197|YGID_ECOLI 4,5-DOPA dioxygenase extradiol OS=Escherichia coli (strain K12) GN=ygiD PE=1 SV=4	29.903	271	0	6.9536	4	4	4	1	32.5
1381	P24202	mrr	Mrr restriction system protein	>sp|P24202|MRR_ECOLI Mrr restriction system protein OS=Escherichia coli (strain K12) GN=mrr PE=1 SV=1	33.52	304	0	105.9	11	11	11	1	55.3																																		0.070152
1382	P24203	yjiA	Uncharacterized GTP-binding protein YjiA	>sp|P24203|YJIA_ECOLI Uncharacterized GTP-binding protein YjiA OS=Escherichia coli (strain K12) GN=yjiA PE=1 SV=3	35.659	318	0	244.05	6	6	6	1	32.1
1383	P24205	msbB	Lipid A biosynthesis (KDO)2-(lauroyl)-lipid IVA acyltransferase	>sp|P24205|LPXM_ECOLI Lipid A biosynthesis myristoyltransferase OS=Escherichia coli (strain K12) GN=lpxM PE=1 SV=1	37.41	323	0	159.95	7	7	7	1	29.7
1384	P24215	uxuA	Mannonate dehydratase	>sp|P24215|UXUA_ECOLI Mannonate dehydratase OS=Escherichia coli (strain K12) GN=uxuA PE=1 SV=2	44.838	394	0	323.31	15	15	15	1	50																	0.18309																	0.24635
1385	P24216	fliD	Flagellar hook-associated protein 2	>sp|P24216|FLID_ECOLI Flagellar hook-associated protein 2 OS=Escherichia coli (strain K12) GN=fliD PE=1 SV=5	48.456	468	0	11.125	4	4	4	1	11.1
1386	P24224	acpS	Holo-[acyl-carrier-protein] synthase	>sp|P24224|ACPS_ECOLI Holo-[acyl-carrier-protein] synthase OS=Escherichia coli (strain K12) GN=acpS PE=1 SV=3	14.052	126	0	5.4248	3	3	3	1	36.5
1387	P24228	dacB	D-alanyl-D-alanine carboxypeptidase DacB	>sp|P24228|DACB_ECOLI D-alanyl-D-alanine carboxypeptidase DacB OS=Escherichia coli (strain K12) GN=dacB PE=1 SV=2	51.798	477	0	56.348	8	8	8	1	37.9
1388	P24230	recG	ATP-dependent DNA helicase RecG	>sp|P24230|RECG_ECOLI ATP-dependent DNA helicase RecG OS=Escherichia coli (strain K12) GN=recG PE=1 SV=1	76.429	693	0	31.399	7	7	7	1	19.6
1389	P24232	hmp	Flavohemoprotein	>sp|P24232|HMP_ECOLI Flavohemoprotein OS=Escherichia coli (strain K12) GN=hmp PE=1 SV=1	43.867	396	0	222.91	13	13	13	1	56.6
1390	P24240	ascB	6-phospho-beta-glucosidase AscB	>sp|P24240|ASCB_ECOLI 6-phospho-beta-glucosidase AscB OS=Escherichia coli (strain K12) GN=ascB PE=3 SV=2	53.934	474	0.0043271	2.3211	2	2	2	1	4.4
1391	P24242	ascG	HTH-type transcriptional regulator AscG	>sp|P24242|ASCG_ECOLI HTH-type transcriptional regulator AscG OS=Escherichia coli (strain K12) GN=ascG PE=1 SV=4	36.813	336	0	38.117	6	6	6	1	28.6
1392	P24251	crl	Sigma factor-binding protein Crl	>sp|P24251|CRL_ECOLI Sigma factor-binding protein Crl OS=Escherichia coli (strain K12) GN=crl PE=1 SV=5	15.655	133	0	315.31	10	10	10	1	85						0.0082726	0.010561	0.015676	0.016161	0.01572	0.019864	0.023765	0.022504	0.026686	0.032239	0.0332	0.069512								0.0095323	0.011874	0.011698	0.015654	0.017664	0.021054	0.025226	0.029484	0.032245	0.074536
1393	P24252	ybgA	Uncharacterized protein YbgA	>sp|P24252|YBGA_ECOLI Uncharacterized protein YbgA OS=Escherichia coli (strain K12) GN=ybgA PE=4 SV=1	20.211	169	0.001759	2.7576	2	2	2	1	17.8
1394	P24255	rpoN	RNA polymerase sigma-54 factor	>sp|P24255|RP54_ECOLI RNA polymerase sigma-54 factor OS=Escherichia coli (strain K12) GN=rpoN PE=1 SV=2	53.989	477	0	248.82	11	11	11	1	41.5
1395	P24554	radA	DNA repair protein RadA	>sp|P24554|RADA_ECOLI DNA repair protein RadA OS=Escherichia coli (strain K12) GN=radA PE=1 SV=1	49.472	460	0	192.46	12	12	12	1	38.7
1396	P24555	ptrB	Protease 2	>sp|P24555|PTRB_ECOLI Protease 2 OS=Escherichia coli (strain K12) GN=ptrB PE=1 SV=2	79.49	686	0	70.852	5	5	5	1	14.4
1397	P25397	tehB	Tellurite methyltransferase	>sp|P25397|TEHB_ECOLI Tellurite methyltransferase OS=Escherichia coli (strain K12) GN=tehB PE=1 SV=1	22.53	197	0	285.7	11	11	11	1	83.2																																		0.079115
1398	P25437	frmA	S-(hydroxymethyl)glutathione dehydrogenase	>sp|P25437|FRMA_ECOLI S-(hydroxymethyl)glutathione dehydrogenase OS=Escherichia coli (strain K12) GN=frmA PE=1 SV=3	39.359	369	0	323.31	17	17	17	1	65.9											0.018672						0.076442												0.031924	0.038838	0.054993	0.072974	0.074851	0.16511
1399	P25516	acnA	Aconitate hydratase 1	>sp|P25516|ACNA_ECOLI Aconitate hydratase A OS=Escherichia coli (strain K12) GN=acnA PE=1 SV=3	97.676	891	0	323.31	22	22	22	1	38.2
1400	P25519	hflX	GTPase HflX	>sp|P25519|HFLX_ECOLI GTPase HflX OS=Escherichia coli (strain K12) GN=hflX PE=1 SV=3	48.327	426	0	163.14	6	6	6	1	23.5																																		0.17835
1401	P25522	mnmE	tRNA modification GTPase MnmE	>sp|P25522|MNME_ECOLI tRNA modification GTPase MnmE OS=Escherichia coli (strain K12) GN=mnmE PE=1 SV=3	49.23	454	0	179.87	10	10	10	1	38.1																0.029253	0.040541
1402	P25524	codA	Cytosine deaminase	>sp|P25524|CODA_ECOLI Cytosine deaminase OS=Escherichia coli (strain K12) GN=codA PE=1 SV=3	47.59	427	0	323.31	8	8	8	1	29.5
1403	P25526	gabD	Succinate-semialdehyde dehydrogenase [NADP(+)] GabD	>sp|P25526|GABD_ECOLI Succinate-semialdehyde dehydrogenase [NADP(+)] GabD OS=Escherichia coli (strain K12) GN=gabD PE=1 SV=1	51.719	482	0	323.31	20	20	20	1	64.9														0.0085937			0.0162																	0.016352
1404	P25535	ubiI	2-octaprenylphenol hydroxylase	>sp|P25535|UBII_ECOLI 2-octaprenylphenol hydroxylase OS=Escherichia coli (strain K12) GN=ubiI PE=1 SV=2	44.244	400	0	52.11	5	5	5	1	30.8
1405	P25536	yhdE	Maf-like protein YhdE	>sp|P25536|YHDE_ECOLI Maf-like protein YhdE OS=Escherichia coli (strain K12) GN=yhdE PE=1 SV=1	21.515	197	0	33.092	2	2	2	1	14.7																	0.15386
1406	P25539	ribD	Riboflavin biosynthesis protein RibD;Diaminohydroxyphosphoribosylaminopyrimidine deaminase;5-amino-6-(5-phosphoribosylamino)uracil reductase	>sp|P25539|RIBD_ECOLI Riboflavin biosynthesis protein RibD OS=Escherichia coli (strain K12) GN=ribD PE=1 SV=1	40.338	367	0	117.64	8	8	8	1	35.1
1407	P25552	gppA	Guanosine-5-triphosphate,3-diphosphate pyrophosphatase	>sp|P25552|GPPA_ECOLI Guanosine-5-triphosphate,3-diphosphate pyrophosphatase OS=Escherichia coli (strain K12) GN=gppA PE=1 SV=3	54.871	494	0	24.56	5	5	5	1	18.6
1408	P25553	aldA	Lactaldehyde dehydrogenase	>sp|P25553|ALDA_ECOLI Lactaldehyde dehydrogenase OS=Escherichia coli (strain K12) GN=aldA PE=1 SV=2	52.272	479	0	323.31	16	16	16	1	54.9												0.021064		0.024281	0.026612
1409	P25665	metE	5-methyltetrahydropteroyltriglutamate--homocysteine methyltransferase	>sp|P25665|METE_ECOLI 5-methyltetrahydropteroyltriglutamate--homocysteine methyltransferase OS=Escherichia coli (strain K12) GN=metE PE=1 SV=6	84.672	753	0	323.31	30	30	30	1	60.6						0.0030688	0.0031978	0.0039306	0.0043446	0.0047464	0.0059009	0.0065695	0.0090381	0.0079748	0.0088678	0.0097443	0.015293										0.0025457	0.0031094	0.0034571		0.0054658	0.0061275	0.0064646	0.0094156
1410	P25666	htrL	Protein HtrL	>sp|P25666|HTRL_ECOLI Protein HtrL OS=Escherichia coli (strain K12) GN=htrL PE=2 SV=2	33.458	285	0	16.629	7	7	7	1	29.1
1411	P25714	yidC	Membrane protein insertase YidC	>sp|P25714|YIDC_ECOLI Membrane protein insertase YidC OS=Escherichia coli (strain K12) GN=yidC PE=1 SV=2	61.525	548	0	323.31	16	16	16	1	44.7											0.016726	0.016587	0.021814	0.026071	0.031424	0.032749	0.054786											0.011706	0.016082	0.017988	0.020983	0.022068	0.02862	0.042492
1412	P25737	lysP	Lysine-specific permease	>sp|P25737|LYSP_ECOLI Lysine-specific permease OS=Escherichia coli (strain K12) GN=lysP PE=1 SV=5	53.575	489	0	4.5303	3	3	3	1	6.1
1413	P25740	rfaG	Lipopolysaccharide core biosynthesis protein RfaG	>sp|P25740|RFAG_ECOLI Lipopolysaccharide core biosynthesis protein RfaG OS=Escherichia coli (strain K12) GN=rfaG PE=1 SV=1	42.284	374	0	95.474	11	11	11	1	45.7
1414	P25741	rfaP	Lipopolysaccharide core heptose(I) kinase RfaP	>sp|P25741|RFAP_ECOLI Lipopolysaccharide core heptose(I) kinase RfaP OS=Escherichia coli (strain K12) GN=rfaP PE=3 SV=1	30.872	265	0	15.65	5	5	5	1	35.5
1415	P25742	rfaQ	Lipopolysaccharide core heptosyltransferase RfaQ	>sp|P25742|RFAQ_ECOLI Lipopolysaccharide core heptosyltransferase RfaQ OS=Escherichia coli (strain K12) GN=rfaQ PE=3 SV=2	38.73	344	0	88.127	13	13	13	1	52.6
1416	P25745	mnmA	tRNA-specific 2-thiouridylase MnmA	>sp|P25745|MNMA_ECOLI tRNA-specific 2-thiouridylase MnmA OS=Escherichia coli (strain K12) GN=mnmA PE=1 SV=4	40.959	368	0	323.31	12	12	12	1	57.1																	0.096918															0.03642	0.039086	0.094979
1417	P25746	hflD	High frequency lysogenization protein HflD	>sp|P25746|HFLD_ECOLI High frequency lysogenization protein HflD OS=Escherichia coli (strain K12) GN=hflD PE=1 SV=1	22.947	213	0	5.9512	1	1	1	1	4.7
1418	P25798	fliF	Flagellar M-ring protein	>sp|P25798|FLIF_ECOLI Flagellar M-ring protein OS=Escherichia coli (strain K12) GN=fliF PE=1 SV=3	60.588	552	0.0068729	2.0664	4	4	4	1	8.5
1419	P25888	rhlE	ATP-dependent RNA helicase RhlE	>sp|P25888|RHLE_ECOLI ATP-dependent RNA helicase RhlE OS=Escherichia coli (strain K12) GN=rhlE PE=1 SV=3	49.989	454	0	111.83	15	15	15	1	59.5																																		0.19525
1420	P25894	loiP	Metalloprotease LoiP	>sp|P25894|LOIP_ECOLI Metalloprotease LoiP OS=Escherichia coli (strain K12) GN=loiP PE=1 SV=2	26.842	252	0	125.78	6	6	6	1	60.7
1421	P25906	ydbC	Putative oxidoreductase YdbC	>sp|P25906|PDXI_ECOLI Pyridoxine 4-dehydrogenase OS=Escherichia coli (strain K12) GN=pdxI PE=1 SV=1	30.706	286	0	189.09	4	4	4	1	23.1
1422	P26281	folK	2-amino-4-hydroxy-6-hydroxymethyldihydropteridine pyrophosphokinase	>sp|P26281|HPPK_ECOLI 2-amino-4-hydroxy-6-hydroxymethyldihydropteridine pyrophosphokinase OS=Escherichia coli (strain K12) GN=folK PE=1 SV=3	18.079	159	0	19.354	2	2	2	1	35.8
1423	P26365	amiB	N-acetylmuramoyl-L-alanine amidase AmiB	>sp|P26365|AMIB_ECOLI N-acetylmuramoyl-L-alanine amidase AmiB OS=Escherichia coli (strain K12) GN=amiB PE=1 SV=2	47.985	445	0.00045065	3.7754	2	2	2	1	11.2
1424	P26459	appC	Cytochrome bd-II ubiquinol oxidase subunit 1	>sp|P26459|APPC_ECOLI Cytochrome bd-II ubiquinol oxidase subunit 1 OS=Escherichia coli (strain K12) GN=appC PE=1 SV=1	57.919	514	0.00044683	3.4913	2	2	2	1	10.9
1425	P26602	ubiC	Chorismate pyruvate-lyase	>sp|P26602|UBIC_ECOLI Chorismate pyruvate-lyase OS=Escherichia coli (strain K12) GN=ubiC PE=1 SV=2	18.777	165	0	4.4017	1	1	1	1	15.8
1426	P26612	amyA	Cytoplasmic alpha-amylase	>sp|P26612|AMY2_ECOLI Cytoplasmic alpha-amylase OS=Escherichia coli (strain K12) GN=amyA PE=1 SV=3	56.639	495	0	122.54	10	10	10	1	26.5
1427	P26616	maeA	NAD-dependent malic enzyme	>sp|P26616|MAO1_ECOLI NAD-dependent malic enzyme OS=Escherichia coli (strain K12) GN=maeA PE=1 SV=4	63.197	565	0	323.31	10	10	10	1	30.1																																		0.038334
1428	P26646	acuI	Probable acrylyl-CoA reductase AcuI	>sp|P26646|ACUI_ECOLI Probable acrylyl-CoA reductase AcuI OS=Escherichia coli (strain K12) GN=acuI PE=1 SV=1	34.723	324	0	323.31	8	8	8	1	44.4															0.0075666
1429	P26647	plsC	1-acyl-sn-glycerol-3-phosphate acyltransferase	>sp|P26647|PLSC_ECOLI 1-acyl-sn-glycerol-3-phosphate acyltransferase OS=Escherichia coli (strain K12) GN=plsC PE=1 SV=1	27.453	245	0	309.65	7	7	7	1	45.7											0.018763			0.041088	0.044842	0.052813																	0.048683
1430	P26648	ftsP	Cell division protein FtsP	>sp|P26648|FTSP_ECOLI Cell division protein FtsP OS=Escherichia coli (strain K12) GN=ftsP PE=1 SV=2	51.858	470	0	30.835	1	1	1	1	4.3
1431	P27126	rfaS	Lipopolysaccharide core biosynthesis protein RfaS	>sp|P27126|RFAS_ECOLI Lipopolysaccharide core biosynthesis protein RfaS OS=Escherichia coli (strain K12) GN=rfaS PE=4 SV=1	36.73	311	0	70.281	10	10	10	1	53.4
1432	P27127	rfaB	Lipopolysaccharide 1,6-galactosyltransferase	>sp|P27127|RFAB_ECOLI Lipopolysaccharide 1,6-galactosyltransferase OS=Escherichia coli (strain K12) GN=rfaB PE=3 SV=2	40.825	359	0	136.82	12	12	12	1	46.5
1433	P27128	rfaI	Lipopolysaccharide 1,3-galactosyltransferase	>sp|P27128|RFAI_ECOLI Lipopolysaccharide 1,3-galactosyltransferase OS=Escherichia coli (strain K12) GN=rfaI PE=3 SV=1	39.423	339	0	106.06	12	12	12	1	44.8
1434	P27129	rfaJ	Lipopolysaccharide 1,2-glucosyltransferase	>sp|P27129|RFAJ_ECOLI Lipopolysaccharide 1,2-glucosyltransferase OS=Escherichia coli (strain K12) GN=rfaJ PE=3 SV=2	39.04	338	0	100.22	13	13	13	1	41.1
1435	P27240	rfaY	Lipopolysaccharide core heptose(II) kinase RfaY	>sp|P27240|RFAY_ECOLI Lipopolysaccharide core heptose(II) kinase RfaY OS=Escherichia coli (strain K12) GN=rfaY PE=3 SV=2	27.461	232	0	79.251	8	8	8	1	46.6
1436	P27241	rfaZ	Lipopolysaccharide core biosynthesis protein RfaZ	>sp|P27241|RFAZ_ECOLI Lipopolysaccharide core biosynthesis protein RfaZ OS=Escherichia coli (strain K12) GN=rfaZ PE=4 SV=2	32.92	283	0	44.293	10	10	10	1	43.5
1437	P27242	waaU	Lipopolysaccharide 1,2-N-acetylglucosaminetransferase	>sp|P27242|WAAU_ECOLI Lipopolysaccharide 1,2-N-acetylglucosaminetransferase OS=Escherichia coli (strain K12) GN=waaU PE=4 SV=2	41.729	357	0	89.782	16	16	16	1	58
1438	P27247	plsX	Phosphate acyltransferase	>sp|P27247|PLSX_ECOLI Phosphate acyltransferase OS=Escherichia coli (strain K12) GN=plsX PE=1 SV=2	38.214	356	0	72.103	5	5	5	1	24.4
1439	P27248	gcvT	Aminomethyltransferase	>sp|P27248|GCST_ECOLI Aminomethyltransferase OS=Escherichia coli (strain K12) GN=gcvT PE=1 SV=3	40.146	364	0	148.42	6	6	6	1	22.5
1440	P27249	glnD	Bifunctional uridylyltransferase/uridylyl-removing enzyme;[Protein-PII] uridylyltransferase;[Protein-PII]-UMP uridylyl-removing enzyme	>sp|P27249|GLND_ECOLI Bifunctional uridylyltransferase/uridylyl-removing enzyme OS=Escherichia coli (strain K12) GN=glnD PE=1 SV=2	102.39	890	0	132.02	7	7	7	1	14.9
1441	P27250	ahr	Aldehyde reductase Ahr	>sp|P27250|AHR_ECOLI Aldehyde reductase Ahr OS=Escherichia coli (strain K12) GN=ahr PE=1 SV=2	36.501	339	0	45.587	8	8	8	1	26.5
1442	P27278	nadR	Trifunctional NAD biosynthesis/regulator protein NadR;Transcriptional regulator NadR;Nicotinamide mononucleotide adenylyltransferase;Ribosylnicotinamide kinase	>sp|P27278|NADR_ECOLI Trifunctional NAD biosynthesis/regulator protein NadR OS=Escherichia coli (strain K12) GN=nadR PE=1 SV=2	47.345	410	0	299.34	12	12	12	1	52.2
1443	P27294	inaA	Protein InaA	>sp|P27294|INAA_ECOLI Protein InaA OS=Escherichia coli (strain K12) GN=inaA PE=1 SV=3	25.296	216	0	5.3644	3	3	3	1	14.8
1444	P27296	dinG	Probable ATP-dependent helicase DinG	>sp|P27296|DING_ECOLI Probable ATP-dependent helicase DinG OS=Escherichia coli (strain K12) GN=dinG PE=1 SV=3	81.439	716	0	41.983	9	9	9	1	22.2
1445	P27298	prlC	Oligopeptidase A	>sp|P27298|OPDA_ECOLI Oligopeptidase A OS=Escherichia coli (strain K12) GN=prlC PE=3 SV=3	77.166	680	0	323.31	21	21	21	1	42.8														0.016685	0.023322		0.044164															0.029765	0.035905	0.10741
1446	P27300	lpxK	Tetraacyldisaccharide 4-kinase	>sp|P27300|LPXK_ECOLI Tetraacyldisaccharide 4-kinase OS=Escherichia coli (strain K12) GN=lpxK PE=1 SV=2	35.589	328	0	16.135	2	2	2	1	16.8
1447	P27302	tktA	Transketolase 1	>sp|P27302|TKT1_ECOLI Transketolase 1 OS=Escherichia coli (strain K12) GN=tktA PE=1 SV=5	72.211	663	0	323.31	25	25	24	1	57.8						0.0028322		0.0059049	0.064781	0.0063439	0.0082322	0.0090903	0.010475	0.013153	0.013596	0.012007	0.021699										0.0042352	0.0049748	0.0064254	0.0063455	0.0084884	0.010324	0.011278	0.022604
1448	P27303	emrA	Multidrug export protein EmrA	>sp|P27303|EMRA_ECOLI Multidrug export protein EmrA OS=Escherichia coli (strain K12) GN=emrA PE=1 SV=2	42.736	390	0	323.31	12	12	12	1	50																	0.056852																	0.057355
1449	P27305	gluQ	Glutamyl-Q tRNA(Asp) synthetase	>sp|P27305|GLUQ_ECOLI Glutamyl-Q tRNA(Asp) synthetase OS=Escherichia coli (strain K12) GN=gluQ PE=1 SV=6	34.867	308	0	14.191	1	1	1	1	5.5
1450	P27306	sthA	Soluble pyridine nucleotide transhydrogenase	>sp|P27306|STHA_ECOLI Soluble pyridine nucleotide transhydrogenase OS=Escherichia coli (strain K12) GN=sthA PE=1 SV=5	51.56	466	0	323.31	11	11	11	1	45.1																	0.041872																	0.066115
1451	P27431	ycfD	50S ribosomal protein L16 arginine hydroxylase	>sp|P27431|ROXA_ECOLI 50S ribosomal protein L16 3-hydroxylase OS=Escherichia coli (strain K12) GN=roxA PE=1 SV=2	42.578	373	0	133.01	5	5	5	1	34.6
1452	P27434	rodZ	Cytoskeleton protein RodZ	>sp|P27434|RODZ_ECOLI Cytoskeleton protein RodZ OS=Escherichia coli (strain K12) GN=rodZ PE=1 SV=2	36.191	337	0	226.51	10	10	10	1	39.2													0.017549	0.023768	0.018292		0.59772																	0.032019
1453	P27550	acs	Acetyl-coenzyme A synthetase	>sp|P27550|ACSA_ECOLI Acetyl-coenzyme A synthetase OS=Escherichia coli (strain K12) GN=acs PE=1 SV=2	72.093	652	0	323.31	17	17	17	1	46.5
1454	P27828	wecB	UDP-N-acetylglucosamine 2-epimerase	>sp|P27828|WECB_ECOLI UDP-N-acetylglucosamine 2-epimerase OS=Escherichia coli (strain K12) GN=wecB PE=1 SV=2	42.244	376	0	91.2	12	12	12	1	44.9
1455	P27829	wecC	UDP-N-acetyl-D-mannosamine dehydrogenase	>sp|P27829|WECC_ECOLI UDP-N-acetyl-D-mannosamine dehydrogenase OS=Escherichia coli (strain K12) GN=wecC PE=1 SV=4	45.838	420	0	146.85	10	10	10	1	42.9																																0.13905
1456	P27830	rffG	dTDP-glucose 4,6-dehydratase 2	>sp|P27830|RMLB2_ECOLI dTDP-glucose 4,6-dehydratase 2 OS=Escherichia coli (strain K12) GN=rffG PE=1 SV=3	39.753	355	0	150.04	11	11	11	1	57.7
1457	P27833	rffA	dTDP-4-amino-4,6-dideoxygalactose transaminase	>sp|P27833|WECE_ECOLI dTDP-4-amino-4,6-dideoxygalactose transaminase OS=Escherichia coli (strain K12) GN=wecE PE=1 SV=2	41.901	376	0	323.31	12	12	12	1	57.2
1458	P27836	wecG	UDP-N-acetyl-D-mannosaminuronic acid transferase	>sp|P27836|WECG_ECOLI UDP-N-acetyl-D-mannosaminuronic acid transferase OS=Escherichia coli (strain K12) GN=wecG PE=1 SV=2	27.928	246	0	83.672	5	5	5	1	36.6
1459	P27837	yifK	Probable transport protein YifK	>sp|P27837|YIFK_ECOLI Probable transport protein YifK OS=Escherichia coli (strain K12) GN=yifK PE=1 SV=4	50.398	461	0	9.6347	2	2	2	1	4.8
1460	P27838	cyaY	Protein CyaY	>sp|P27838|CYAY_ECOLI Protein CyaY OS=Escherichia coli (strain K12) GN=cyaY PE=1 SV=1	12.231	106	0	15.204	2	2	2	1	24.5
1461	P27848	yigL	Pyridoxal phosphate phosphatase YigL	>sp|P27848|YIGL_ECOLI Pyridoxal phosphate phosphatase YigL OS=Escherichia coli (strain K12) GN=yigL PE=1 SV=4	29.707	266	0	205.82	7	7	7	1	44
1462	P27859	tatD	Tat-linked quality control protein TatD	>sp|P27859|TATD_ECOLI 3-5 ssDNA/RNA exonuclease TatD OS=Escherichia coli (strain K12) GN=tatD PE=1 SV=3	28.974	260	0	11.028	2	2	2	1	19.2
1463	P27862	yigZ	IMPACT family member YigZ	>sp|P27862|YIGZ_ECOLI IMPACT family member YigZ OS=Escherichia coli (strain K12) GN=yigZ PE=1 SV=2	21.757	204	0	19.481	3	3	3	1	26.5
1464	P27896	narQ	Nitrate/nitrite sensor protein NarQ	>sp|P27896|NARQ_ECOLI Nitrate/nitrite sensor protein NarQ OS=Escherichia coli (strain K12) GN=narQ PE=1 SV=1	63.696	566	0	12.245	3	3	3	1	7.4
1465	P28224	mliC	Membrane-bound lysozyme inhibitor of C-type lysozyme	>sp|P28224|MLIC_ECOLI Membrane-bound lysozyme inhibitor of C-type lysozyme OS=Escherichia coli (strain K12) GN=mliC PE=1 SV=2	12.567	109	0	128.63	4	4	4	1	58.7
1466	P28248	dcd	Deoxycytidine triphosphate deaminase	>sp|P28248|DCD_ECOLI dCTP deaminase OS=Escherichia coli (strain K12) GN=dcd PE=1 SV=1	21.249	193	0	75.861	3	3	3	1	17.1
1467	P28249	asmA	Protein AsmA	>sp|P28249|ASMA_ECOLI Protein AsmA OS=Escherichia coli (strain K12) GN=asmA PE=3 SV=2	68.962	617	0	146.6	6	6	6	1	16.2
1468	P28304	qorA	Quinone oxidoreductase 1	>sp|P28304|QOR1_ECOLI Quinone oxidoreductase 1 OS=Escherichia coli (strain K12) GN=qorA PE=1 SV=1	35.172	327	0	323.31	12	12	12	1	75.8
1469	P28305	pabC	Aminodeoxychorismate lyase	>sp|P28305|PABC_ECOLI Aminodeoxychorismate lyase OS=Escherichia coli (strain K12) GN=pabC PE=1 SV=1	29.715	269	0	33.093	2	2	2	1	7.4
1470	P28306	yceG	UPF0755 protein YceG	>sp|P28306|MLTG_ECOLI Endolytic murein transglycosylase OS=Escherichia coli (strain K12) GN=mltG PE=1 SV=2	38.247	340	0	265.6	13	13	13	1	59.1																0.075777	0.081778
1471	P28629	adiA	Biodegradative arginine decarboxylase	>sp|P28629|ADIA_ECOLI Biodegradative arginine decarboxylase OS=Escherichia coli (strain K12) GN=adiA PE=1 SV=1	84.424	755	0	6.9069	5	5	5	1	9.3
1472	P28631	holB	DNA polymerase III subunit delta	>sp|P28631|HOLB_ECOLI DNA polymerase III subunit delta OS=Escherichia coli (strain K12) GN=holB PE=1 SV=2	36.936	334	0	81.366	2	2	2	1	8.1
1473	P28634	tsaA	Probable tRNA (adenine(37)-N6)-methyltransferase	>sp|P28634|TRMO_ECOLI tRNA (adenine(37)-N6)-methyltransferase OS=Escherichia coli (strain K12) GN=trmO PE=1 SV=2	26.362	235	0	13.26	3	3	3	1	18.3
1474	P28635	metQ	D-methionine-binding lipoprotein MetQ	>sp|P28635|METQ_ECOLI D-methionine-binding lipoprotein MetQ OS=Escherichia coli (strain K12) GN=metQ PE=1 SV=2	29.431	271	0	323.31	19	19	19	1	79.7						0.002074	0.0033357	0.0044182	0.0056599	0.0060498	0.0076201	0.0088549	0.0099191	0.012044	0.014165	0.015586	0.027432								0.0027003	0.0033467	0.0036056	0.0050235	0.0059349	0.0070763	0.0097335	0.011513	0.014227	0.030628
1475	P28861	fpr	Ferredoxin--NADP reductase	>sp|P28861|FENR_ECOLI Flavodoxin/ferredoxin--NADP reductase OS=Escherichia coli (strain K12) GN=fpr PE=1 SV=4	27.751	248	0	43.826	4	4	4	1	36.3
1476	P28903	nrdD	Anaerobic ribonucleoside-triphosphate reductase	>sp|P28903|NRDD_ECOLI Anaerobic ribonucleoside-triphosphate reductase OS=Escherichia coli (strain K12) GN=nrdD PE=1 SV=2	80.022	712	0	236.27	19	19	19	1	39.6																	0.065575
1477	P28904	treC	Trehalose-6-phosphate hydrolase	>sp|P28904|TREC_ECOLI Trehalose-6-phosphate hydrolase OS=Escherichia coli (strain K12) GN=treC PE=1 SV=3	63.837	551	0	16.306	2	2	2	1	6.7
1478	P28905	holC	DNA polymerase III subunit chi	>sp|P28905|HOLC_ECOLI DNA polymerase III subunit chi OS=Escherichia coli (strain K12) GN=holC PE=1 SV=1	16.633	147	0	27.512	4	4	4	1	49.7
1479	P29012	dadX	Alanine racemase, catabolic	>sp|P29012|ALR2_ECOLI Alanine racemase, catabolic OS=Escherichia coli (strain K12) GN=dadX PE=2 SV=2	38.844	356	0	11.191	4	4	4	1	14
1480	P29013	ycgB	Uncharacterized protein YcgB	>sp|P29013|YCGB_ECOLI Uncharacterized protein YcgB OS=Escherichia coli (strain K12) GN=ycgB PE=4 SV=2	60.813	510	0	92.578	12	12	12	1	34.3
1481	P29018	cydD	ATP-binding/permease protein CydD	>sp|P29018|CYDD_ECOLI ATP-binding/permease protein CydD OS=Escherichia coli (strain K12) GN=cydD PE=1 SV=3	65.055	588	0	187.14	4	4	4	1	13.9
1482	P29131	ftsN	Cell division protein FtsN	>sp|P29131|FTSN_ECOLI Cell division protein FtsN OS=Escherichia coli (strain K12) GN=ftsN PE=1 SV=3	35.793	319	0	172.2	10	10	10	1	42.9
1483	P29208	menC	o-succinylbenzoate synthase	>sp|P29208|MENC_ECOLI o-succinylbenzoate synthase OS=Escherichia coli (strain K12) GN=menC PE=1 SV=2	35.476	320	0	5.5788	2	2	2	1	8.1
1484	P29217	yceH	UPF0502 protein YceH	>sp|P29217|YCEH_ECOLI UPF0502 protein YceH OS=Escherichia coli (strain K12) GN=yceH PE=1 SV=3	24.177	215	0	323.31	6	6	6	1	48.4
1485	P29680	hemE	Uroporphyrinogen decarboxylase	>sp|P29680|DCUP_ECOLI Uroporphyrinogen decarboxylase OS=Escherichia coli (strain K12) GN=hemE PE=3 SV=3	39.248	354	0	77.302	5	5	5	1	27.1
1486	P29744	flgL	Flagellar hook-associated protein 3	>sp|P29744|FLGL_ECOLI Flagellar hook-associated protein 3 OS=Escherichia coli (strain K12) GN=flgL PE=3 SV=2	34.281	317	0	9.0383	2	2	2	1	16.7
1487	P29745	pepT	Peptidase T	>sp|P29745|PEPT_ECOLI Peptidase T OS=Escherichia coli (strain K12) GN=pepT PE=1 SV=2	44.923	408	0	323.31	14	14	14	1	62.5															0.018258																			0.041637
1488	P30011	nadC	Nicotinate-nucleotide pyrophosphorylase [carboxylating]	>sp|P30011|NADC_ECOLI Nicotinate-nucleotide pyrophosphorylase [carboxylating] OS=Escherichia coli (strain K12) GN=nadC PE=3 SV=7	32.762	297	0	256.28	10	10	10	1	60.9
1489	P30014	rnt	Ribonuclease T	>sp|P30014|RNT_ECOLI Ribonuclease T OS=Escherichia coli (strain K12) GN=rnt PE=1 SV=1	23.522	215	0	54.826	5	5	5	1	53.5
1490	P30125	leuB	3-isopropylmalate dehydrogenase	>sp|P30125|LEU3_ECOLI 3-isopropylmalate dehydrogenase OS=Escherichia coli (strain K12) GN=leuB PE=1 SV=3	39.517	363	0	137	4	4	4	1	20.9																0.0082824
1491	P30126	leuD	3-isopropylmalate dehydratase small subunit	>sp|P30126|LEUD_ECOLI 3-isopropylmalate dehydratase small subunit OS=Escherichia coli (strain K12) GN=leuD PE=1 SV=3	22.487	201	0	323.31	6	6	6	1	66.2							0.016792		0.021734			0.021781	0.024237		0.019498
1492	P30128	greB	Transcription elongation factor GreB	>sp|P30128|GREB_ECOLI Transcription elongation factor GreB OS=Escherichia coli (strain K12) GN=greB PE=1 SV=2	18.527	158	0	115.28	9	9	9	1	83.5
1493	P30130	fimD	Outer membrane usher protein FimD	>sp|P30130|FIMD_ECOLI Outer membrane usher protein FimD OS=Escherichia coli (strain K12) GN=fimD PE=1 SV=2	96.481	878	0	9.8598	2	2	2	1	3.9
1494	P30177	ybiB	Uncharacterized protein YbiB	>sp|P30177|YBIB_ECOLI Uncharacterized protein YbiB OS=Escherichia coli (strain K12) GN=ybiB PE=1 SV=1	35.048	320	0	323.31	11	11	11	1	61.9																	0.024884																	0.046289
1495	P30178	ybiC	Uncharacterized oxidoreductase YbiC	>sp|P30178|HCXB_ECOLI Hydroxycarboxylate dehydrogenase B OS=Escherichia coli (strain K12) GN=hcxB PE=1 SV=2	38.897	361	0	323.31	8	8	8	1	47.4
1496	P30744	sdaB	L-serine dehydratase 2	>sp|P30744|SDHM_ECOLI L-serine dehydratase 2 OS=Escherichia coli (strain K12) GN=sdaB PE=2 SV=2	48.752	455	0	14.126	5	4	4	1	13
1497	P30749	moaE	Molybdopterin synthase catalytic subunit	>sp|P30749|MOAE_ECOLI Molybdopterin synthase catalytic subunit OS=Escherichia coli (strain K12) GN=moaE PE=1 SV=3	16.981	150	0	119.91	4	4	4	1	56.7
1498	P30750	metN	Methionine import ATP-binding protein MetN	>sp|P30750|METN_ECOLI Methionine import ATP-binding protein MetN OS=Escherichia coli (strain K12) GN=metN PE=1 SV=4	37.788	343	0	323.31	10	10	10	1	56																	0.077302																	0.071237
1499	P30843	basR	Transcriptional regulatory protein BasR	>sp|P30843|BASR_ECOLI Transcriptional regulatory protein BasR OS=Escherichia coli (strain K12) GN=basR PE=1 SV=3	25.031	222	0	61.651	6	6	6	1	44.1
1500	P30847	baeS	Signal transduction histidine-protein kinase BaeS	>sp|P30847|BAES_ECOLI Signal transduction histidine-protein kinase BaeS OS=Escherichia coli (strain K12) GN=baeS PE=1 SV=2	51.991	467	0	138.57	5	5	5	1	19.7
1501	P30850	rnb	Exoribonuclease 2	>sp|P30850|RNB_ECOLI Exoribonuclease 2 OS=Escherichia coli (strain K12) GN=rnb PE=1 SV=3	72.49	644	0	323.31	17	17	17	1	37.4												0.027937		0.027826	0.032313	0.030087	0.061273												0.024984		0.034391	0.039604	0.04336	0.078622
1502	P30855	evgS	Sensor protein EvgS	>sp|P30855|EVGS_ECOLI Sensor protein EvgS OS=Escherichia coli (strain K12) GN=evgS PE=1 SV=2	134.74	1197	0	39.23	13	13	13	1	18.1
1503	P30859	artI	Putative ABC transporter arginine-binding protein 2	>sp|P30859|ARTI_ECOLI Putative ABC transporter arginine-binding protein 2 OS=Escherichia coli (strain K12) GN=artI PE=1 SV=3	26.929	243	0	323.31	10	10	10	1	63												0.028559		0.041949	0.056274		0.14206												0.028661		0.048487	0.061703	0.068273	0.17173
1504	P30860	artJ	ABC transporter arginine-binding protein 1	>sp|P30860|ARTJ_ECOLI ABC transporter arginine-binding protein 1 OS=Escherichia coli (strain K12) GN=artJ PE=1 SV=2	26.829	243	0	223.07	13	13	13	1	68.3												0.024253			0.031607	0.044798	0.09017																0.042913	0.10622
1505	P30863	dkgB	2,5-diketo-D-gluconic acid reductase B	>sp|P30863|DKGB_ECOLI 2,5-diketo-D-gluconic acid reductase B OS=Escherichia coli (strain K12) GN=dkgB PE=1 SV=2	29.436	267	0	226.41	13	13	13	1	63.3
1506	P30864	yafC	Uncharacterized HTH-type transcriptional regulator YafC	>sp|P30864|YAFC_ECOLI Uncharacterized HTH-type transcriptional regulator YafC OS=Escherichia coli (strain K12) GN=yafC PE=4 SV=1	33.775	304	0	30.428	6	6	6	1	28.3
1507	P30870	glnE	Glutamate-ammonia-ligase adenylyltransferase	>sp|P30870|GLNE_ECOLI Bifunctional glutamine synthetase adenylyltransferase/adenylyl-removing enzyme OS=Escherichia coli (strain K12) GN=glnE PE=1 SV=2	108.42	946	0	61.319	7	7	7	1	10
1508	P30871	ygiF	Inorganic triphosphatase	>sp|P30871|3PASE_ECOLI Inorganic triphosphatase OS=Escherichia coli (strain K12) GN=ygiF PE=1 SV=1	48.388	433	0	114.21	7	7	7	1	19.9
1509	P30958	mfd	Transcription-repair-coupling factor	>sp|P30958|MFD_ECOLI Transcription-repair-coupling factor OS=Escherichia coli (strain K12) GN=mfd PE=1 SV=2	129.98	1148	0	179.89	23	23	23	1	26.3
1510	P31057	panB	3-methyl-2-oxobutanoate hydroxymethyltransferase	>sp|P31057|PANB_ECOLI 3-methyl-2-oxobutanoate hydroxymethyltransferase OS=Escherichia coli (strain K12) GN=panB PE=1 SV=1	28.237	264	0	323.31	6	6	6	1	51.1
1511	P31060	modF	Putative molybdenum transport ATP-binding protein ModF	>sp|P31060|MODF_ECOLI Putative molybdenum transport ATP-binding protein ModF OS=Escherichia coli (strain K12) GN=modF PE=3 SV=2	54.535	490	0	203.45	9	9	9	1	39.2
1512	P31063	yedD	Uncharacterized lipoprotein YedD	>sp|P31063|YEDD_ECOLI Uncharacterized lipoprotein YedD OS=Escherichia coli (strain K12) GN=yedD PE=3 SV=1	14.983	137	0	183.55	6	6	6	1	80.3															0.022585		0.038434																	0.040868
1513	P31064	yedE	UPF0394 inner membrane protein YedE	>sp|P31064|YEDE_ECOLI UPF0394 inner membrane protein YedE OS=Escherichia coli (strain K12) GN=yedE PE=1 SV=1	44.428	401	0.0013257	2.911	1	1	1	1	1.7
1514	P31069	kch	Voltage-gated potassium channel Kch	>sp|P31069|KCH_ECOLI Voltage-gated potassium channel Kch OS=Escherichia coli (strain K12) GN=kch PE=1 SV=1	46.062	417	0	62.763	5	5	5	1	15.6
1515	P31119	aas	Bifunctional protein Aas;2-acylglycerophosphoethanolamine acyltransferase;Acyl-[acyl-carrier-protein] synthetase	>sp|P31119|AAS_ECOLI Bifunctional protein Aas OS=Escherichia coli (strain K12) GN=aas PE=1 SV=2	80.699	719	0	159.68	18	18	18	1	33.8
1516	P31120	glmM	Phosphoglucosamine mutase	>sp|P31120|GLMM_ECOLI Phosphoglucosamine mutase OS=Escherichia coli (strain K12) GN=glmM PE=1 SV=3	47.543	445	0	323.31	16	16	16	1	58.7															0.023392		0.033567														0.017362		0.021438	0.051376
1517	P31122	sotB	Sugar efflux transporter	>sp|P31122|SOTB_ECOLI Sugar efflux transporter OS=Escherichia coli (strain K12) GN=sotB PE=1 SV=2	42.538	396	0.00045147	3.9177	1	1	1	1	3.5
1518	P31130	ydeI	Uncharacterized protein YdeI	>sp|P31130|YDEI_ECOLI Uncharacterized protein YdeI OS=Escherichia coli (strain K12) GN=ydeI PE=3 SV=1	14.121	130	0	133.7	9	9	9	1	80													0.062592
1519	P31131	ydeJ	Protein YdeJ	>sp|P31131|YDEJ_ECOLI Protein YdeJ OS=Escherichia coli (strain K12) GN=ydeJ PE=3 SV=1	18.321	172	0	92.808	4	4	4	1	30.2
1520	P31133	potF	Putrescine-binding periplasmic protein	>sp|P31133|POTF_ECOLI Putrescine-binding periplasmic protein OS=Escherichia coli (strain K12) GN=potF PE=1 SV=3	40.839	370	0	323.31	14	14	14	1	69.5																																		0.038848
1521	P31134	potG	Putrescine transport ATP-binding protein PotG	>sp|P31134|POTG_ECOLI Putrescine transport ATP-binding protein PotG OS=Escherichia coli (strain K12) GN=potG PE=3 SV=2	41.93	377	0	223.91	12	12	12	1	48
1522	P31135	potH	Putrescine transport system permease protein PotH	>sp|P31135|POTH_ECOLI Putrescine transport system permease protein PotH OS=Escherichia coli (strain K12) GN=potH PE=1 SV=1	35.489	317	0	12.764	3	3	3	1	11.4
1523	P31142	sseA	3-mercaptopyruvate sulfurtransferase	>sp|P31142|THTM_ECOLI 3-mercaptopyruvate sulfurtransferase OS=Escherichia coli (strain K12) GN=sseA PE=1 SV=3	30.811	281	0	76.344	4	4	4	1	38.1
1524	P31224	acrB	Multidrug efflux pump subunit AcrB	>sp|P31224|ACRB_ECOLI Multidrug efflux pump subunit AcrB OS=Escherichia coli (strain K12) GN=acrB PE=1 SV=1	113.57	1049	0	323.31	29	29	28	1	39.9											0.0089355	0.0099514	0.010515	0.011582	0.011877	0.014419	0.018247															0.0095014	0.010776	0.019473
1525	P31433	yicH	Uncharacterized protein YicH	>sp|P31433|YICH_ECOLI AsmA family protein YicH OS=Escherichia coli (strain K12) GN=yicH PE=3 SV=2	62.272	569	0	139.78	5	5	5	1	15.1
1526	P31437	yicL	Uncharacterized inner membrane transporter YicL	>sp|P31437|YICL_ECOLI Uncharacterized inner membrane transporter YicL OS=Escherichia coli (strain K12) GN=yicL PE=1 SV=1	33.112	307	0.00044944	3.6818	2	2	2	1	5.9
1527	P31441	ade	Adenine deaminase	>sp|P31441|ADEC_ECOLI Adenine deaminase OS=Escherichia coli (strain K12) GN=ade PE=1 SV=2	63.739	588	0	6.216	2	2	2	1	3.6
1528	P31455	yidR	Uncharacterized protein YidR	>sp|P31455|YIDR_ECOLI Uncharacterized protein YidR OS=Escherichia coli (strain K12) GN=yidR PE=4 SV=4	46.186	415	0	16.532	2	2	2	1	12.8
1529	P31460	dgoR	Galactonate operon transcriptional repressor	>sp|P31460|DGOR_ECOLI Galactonate operon transcriptional repressor OS=Escherichia coli (strain K12) GN=dgoR PE=4 SV=4	26.079	229	0	9.7393	3	3	3	1	32.3
1530	P31463	yidZ	HTH-type transcriptional regulator YidZ	>sp|P31463|YIDZ_ECOLI HTH-type transcriptional regulator YidZ OS=Escherichia coli (strain K12) GN=yidZ PE=1 SV=1	36.881	319	0.00044563	3.3602	3	3	3	1	10.3
1531	P31466	adeP	Adenine permease AdeP	>sp|P31466|ADEP_ECOLI Adenine permease AdeP OS=Escherichia coli (strain K12) GN=adeP PE=1 SV=2	46.865	445	0	115.97	2	2	2	1	5.8
1532	P31467	yieH	6-phosphogluconate phosphatase	>sp|P31467|YIEH_ECOLI 6-phosphogluconate phosphatase OS=Escherichia coli (strain K12) GN=yieH PE=1 SV=1	24.664	221	0	4.4517	3	3	3	1	21.3
1533	P31469	cbrC	UPF0167 protein CbrC	>sp|P31469|CBRC_ECOLI UPF0167 protein CbrC OS=Escherichia coli (strain K12) GN=cbrC PE=2 SV=1	22.485	195	0.0043122	2.2329	1	1	1	1	5.6
1534	P31473	ravA	ATPase RavA	>sp|P31473|RAVA_ECOLI ATPase RavA OS=Escherichia coli (strain K12) GN=ravA PE=1 SV=2	56.388	498	0	36.818	7	7	7	1	29.7
1535	P31475	yieP	Uncharacterized HTH-type transcriptional regulator YieP	>sp|P31475|YIEP_ECOLI Uncharacterized HTH-type transcriptional regulator YieP OS=Escherichia coli (strain K12) GN=yieP PE=4 SV=3	26.076	230	0	97.452	6	6	6	1	36.1
1536	P31545	efeB	Deferrochelatase/peroxidase EfeB	>sp|P31545|EFEB_ECOLI Deferrochelatase/peroxidase EfeB OS=Escherichia coli (strain K12) GN=efeB PE=1 SV=2	46.754	423	0	46.48	12	12	12	1	47
1537	P31550	thiB	Thiamine-binding periplasmic protein	>sp|P31550|THIB_ECOLI Thiamine-binding periplasmic protein OS=Escherichia coli (strain K12) GN=thiB PE=1 SV=2	36.163	327	0	19.089	7	7	7	1	39.8
1538	P31551	caiD	Carnitinyl-CoA dehydratase	>sp|P31551|CAID_ECOLI Carnitinyl-CoA dehydratase OS=Escherichia coli (strain K12) GN=caiD PE=1 SV=4	28.19	261	0	7.8204	3	3	3	1	18.4
1539	P31554	lptD	LPS-assembly protein LptD	>sp|P31554|LPTD_ECOLI LPS-assembly protein LptD OS=Escherichia coli (strain K12) GN=lptD PE=1 SV=2	89.67	784	0	323.31	15	15	15	1	33.9															0.0096296	0.010868	0.01533																0.01038	0.016331
1540	P31600	nfrA	Bacteriophage N4 adsorption protein A	>sp|P31600|NFRA_ECOLI Bacteriophage adsorption protein A OS=Escherichia coli (strain K12) GN=nfrA PE=1 SV=1	111.31	990	0	147.12	11	11	11	1	18.2
1541	P31658	hchA	Molecular chaperone Hsp31 and glyoxalase 3	>sp|P31658|HCHA_ECOLI Protein/nucleic acid deglycase 1 OS=Escherichia coli (strain K12) GN=hchA PE=1 SV=3	31.19	283	0	323.31	13	13	13	1	65.4													0.014566			0.009581	0.011672																	0.035732
1542	P31660	prpC	2-methylcitrate synthase	>sp|P31660|PRPC_ECOLI 2-methylcitrate synthase OS=Escherichia coli (strain K12) GN=prpC PE=1 SV=2	43.102	389	0	13.56	8	8	8	1	32.9
[truncated: 810 more rows]
[truncated: 423 more columns]

## Sheet: Sheet 3
24h
Annotation Cluster 1	Enrichment Score: 18.625942953628712
[truncated: 50 more rows]

## Sheet: Sheet 4
Protein. IDs	Gene. names	Essential gene	Protein. names	Fasta headers	Peptide.counts.all	Peptide.counts.razor.unique.	Peptide.counts.unique.	Bin1 (10-30') %inc	Bin2 (45-90') %inc	Bin3 (2-3h) %inc	Bin4 (4-6h) %inc	Bin5 (8-12h) %inc	24h %inc	Max	Bin1 (10-30min) Ratio	Bin2 (45-90min) Ratio	Bin3 (2-3h) Ratio	Bin4 (4-6h) Ratio	Bin5 (8-12h) Ratio	24h Ratio	Count Bins	T0_0min_mean	T1_10min_mean	T2_15min_mean	T3_30min_mean	T4_45min_mean	T5_1h_mean	T6_1.5h_mean	T7_2h_mean	T8_2,5h_mean	T9_3h_mean	T10_4h_mean	T11_5h_mean	T12_6h_mean	T13_8h_mean	T14_10h_mean	T15_12h_mean	T16_24h_mean	T0_0h_rep count	T01_10min_rep count	T02_15min_rep count	T03_30min_rep count	T04_45min_rep count	T05_1h_rep count	T06_1_5h_rep count	T07_2h_rep count	T08_2_5h_rep count	T09_3h_rep count	T10_4h_rep count
[truncated: 720 more rows]
[truncated: 24 more columns]

[truncated: 6 more sheets: Sheet 5, Sheet 6, Sheet 7, Sheet 8, Sheet 9, Sheet 10]
